# Supplementary material for: Rapid adaptation to invasive predators overwhelms natural gradients of intraspecific variation
Source: Nat Commun. 2020 Jul 17;11:3608. doi: 10.1038/s41467-020-17406-y (PMC7368066; doi:10.1038/s41467-020-17406-y)
Supplement: Supplementary file 4 — Source Data [file 41467_2020_17406_MOESM4_ESM.xlsx]

## Sheet: 2003 rearing
clutch	pop	climate	surv	Ntadpole	Tst45
AL06	AL	foothill	1	7	51
AL06	AL	foothill	1	7	51
AL06	AL	foothill	1	7	54
AL06	AL	foothill	1	7	54
AL06	AL	foothill	1	7	54
AL06	AL	foothill	1	7	54
AL06	AL	foothill	1	7	65
AL06	AL	foothill	0	7	NA
AL06	AL	foothill	0	7	NA
AL06	AL	foothill	0	7	NA
AL08	AL	foothill	1	8	48
AL08	AL	foothill	1	8	51
AL08	AL	foothill	1	8	51
AL08	AL	foothill	1	8	54
AL08	AL	foothill	1	8	54
AL08	AL	foothill	1	8	56
AL08	AL	foothill	1	8	56
AL08	AL	foothill	1	8	57
AL08	AL	foothill	0	8	NA
AL08	AL	foothill	0	8	NA
AL31	AL	foothill	1	8	48
AL31	AL	foothill	1	8	48
AL31	AL	foothill	1	8	48
AL31	AL	foothill	1	8	49
AL31	AL	foothill	1	8	49
AL31	AL	foothill	1	8	49
AL31	AL	foothill	1	8	50
AL31	AL	foothill	1	8	68
AL31	AL	foothill	0	8	NA
AL31	AL	foothill	0	8	NA
AL35	AL	foothill	1	9	49
AL35	AL	foothill	1	9	51
AL35	AL	foothill	1	9	51
AL35	AL	foothill	1	9	54
AL35	AL	foothill	1	9	54
AL35	AL	foothill	1	9	54
AL35	AL	foothill	1	9	54
AL35	AL	foothill	1	9	61
AL35	AL	foothill	1	9	68
AL35	AL	foothill	0	9	NA
AL36	AL	foothill	1	10	49
AL36	AL	foothill	1	10	51
AL36	AL	foothill	1	10	54
AL36	AL	foothill	1	10	54
AL36	AL	foothill	1	10	54
AL36	AL	foothill	1	10	54
AL36	AL	foothill	1	10	56
AL36	AL	foothill	1	10	57
AL36	AL	foothill	1	10	58
AL36	AL	foothill	1	10	61
CU01	CU	foothill	1	6	50
CU01	CU	foothill	1	6	50
CU01	CU	foothill	1	6	50
CU01	CU	foothill	1	6	52
CU01	CU	foothill	1	6	57
CU01	CU	foothill	1	6	57
CU01	CU	foothill	0	6	NA
CU01	CU	foothill	0	6	NA
CU01	CU	foothill	0	6	NA
CU01	CU	foothill	0	6	NA
CU02	CU	foothill	1	10	52
CU02	CU	foothill	1	10	55
CU02	CU	foothill	1	10	55
CU02	CU	foothill	1	10	55
CU02	CU	foothill	1	10	55
CU02	CU	foothill	1	10	55
CU02	CU	foothill	1	10	55
CU02	CU	foothill	1	10	55
CU02	CU	foothill	1	10	55
CU02	CU	foothill	1	10	58
CU05	CU	foothill	1	10	50
CU05	CU	foothill	1	10	50
CU05	CU	foothill	1	10	50
CU05	CU	foothill	1	10	50
CU05	CU	foothill	1	10	52
CU05	CU	foothill	1	10	55
CU05	CU	foothill	1	10	55
CU05	CU	foothill	1	10	55
CU05	CU	foothill	1	10	59
CU05	CU	foothill	1	10	64
MZ01	MZ	foothill	1	9	49
MZ01	MZ	foothill	1	9	49
MZ01	MZ	foothill	1	9	49
MZ01	MZ	foothill	1	9	49
MZ01	MZ	foothill	1	9	51
MZ01	MZ	foothill	1	9	55
MZ01	MZ	foothill	1	9	55
MZ01	MZ	foothill	1	9	62
MZ01	MZ	foothill	1	9	62
MZ01	MZ	foothill	0	9	NA
MZ02	MZ	foothill	1	9	49
MZ02	MZ	foothill	1	9	50
MZ02	MZ	foothill	1	9	51
MZ02	MZ	foothill	1	9	51
MZ02	MZ	foothill	1	9	51
MZ02	MZ	foothill	1	9	52
MZ02	MZ	foothill	1	9	52
MZ02	MZ	foothill	1	9	55
MZ02	MZ	foothill	1	9	57
MZ02	MZ	foothill	0	9	NA
MZ03	MZ	foothill	1	8	50
MZ03	MZ	foothill	1	8	50
MZ03	MZ	foothill	1	8	51
MZ03	MZ	foothill	1	8	51
MZ03	MZ	foothill	1	8	51
MZ03	MZ	foothill	1	8	55
MZ03	MZ	foothill	1	8	55
MZ03	MZ	foothill	1	8	55
MZ03	MZ	foothill	0	8	NA
MZ03	MZ	foothill	0	8	NA
MZ04	MZ	foothill	1	7	49
MZ04	MZ	foothill	1	7	49
MZ04	MZ	foothill	1	7	50
MZ04	MZ	foothill	1	7	50
MZ04	MZ	foothill	1	7	50
MZ04	MZ	foothill	1	7	50
MZ04	MZ	foothill	1	7	51
MZ04	MZ	foothill	0	7	NA
MZ04	MZ	foothill	0	7	NA
MZ04	MZ	foothill	0	7	NA
MZ13	MZ	foothill	1	2	49
MZ13	MZ	foothill	1	2	62
MZ13	MZ	foothill	0	2	NA
MZ13	MZ	foothill	0	2	NA
MZ13	MZ	foothill	0	2	NA
MZ13	MZ	foothill	0	2	NA
MZ13	MZ	foothill	0	2	NA
MZ13	MZ	foothill	0	2	NA
MZ13	MZ	foothill	0	2	NA
MZ13	MZ	foothill	0	2	NA
ZB01	ZB	lowland	1	4	49
ZB01	ZB	lowland	1	4	49
ZB01	ZB	lowland	1	4	49
ZB01	ZB	lowland	1	4	49
ZB01	ZB	lowland	0	4	NA
ZB01	ZB	lowland	0	4	NA
ZB01	ZB	lowland	0	4	NA
ZB01	ZB	lowland	0	4	NA
ZB01	ZB	lowland	0	4	NA
ZB01	ZB	lowland	0	4	NA
ZB02	ZB	lowland	1	9	55
ZB02	ZB	lowland	1	9	55
ZB02	ZB	lowland	1	9	55
ZB02	ZB	lowland	1	9	58
ZB02	ZB	lowland	1	9	59
ZB02	ZB	lowland	1	9	59
ZB02	ZB	lowland	1	9	59
ZB02	ZB	lowland	1	9	73
ZB02	ZB	lowland	1	9	77
ZB02	ZB	lowland	0	9	NA
ZB03	ZB	lowland	1	9	50
ZB03	ZB	lowland	1	9	51
ZB03	ZB	lowland	1	9	51
ZB03	ZB	lowland	1	9	52
ZB03	ZB	lowland	1	9	52
ZB03	ZB	lowland	1	9	55
ZB03	ZB	lowland	1	9	55
ZB03	ZB	lowland	1	9	62
ZB03	ZB	lowland	1	9	79
ZB03	ZB	lowland	0	9	NA
ZB04	ZB	lowland	1	7	55
ZB04	ZB	lowland	1	7	57
ZB04	ZB	lowland	1	7	57
ZB04	ZB	lowland	1	7	59
ZB04	ZB	lowland	1	7	62
ZB04	ZB	lowland	1	7	62
ZB04	ZB	lowland	1	7	62
ZB04	ZB	lowland	0	7	NA
ZB04	ZB	lowland	0	7	NA
ZB04	ZB	lowland	0	7	NA
ZB05	ZB	lowland	1	10	52
ZB05	ZB	lowland	1	10	57
ZB05	ZB	lowland	1	10	57
ZB05	ZB	lowland	1	10	57
ZB05	ZB	lowland	1	10	57
ZB05	ZB	lowland	1	10	57
ZB05	ZB	lowland	1	10	64
ZB05	ZB	lowland	1	10	64
ZB05	ZB	lowland	1	10	69
ZB05	ZB	lowland	1	10	69
TI02	TI	lowland	1	8	49
TI02	TI	lowland	1	8	50
TI02	TI	lowland	1	8	51
TI02	TI	lowland	1	8	55
TI02	TI	lowland	1	8	55
TI02	TI	lowland	1	8	55
TI02	TI	lowland	1	8	55
TI02	TI	lowland	1	8	57
TI02	TI	lowland	0	8	NA
TI02	TI	lowland	0	8	NA
TI05	TI	lowland	1	9	52
TI05	TI	lowland	1	9	55
TI05	TI	lowland	1	9	55
TI05	TI	lowland	1	9	55
TI05	TI	lowland	1	9	55
TI05	TI	lowland	1	9	55
TI05	TI	lowland	1	9	57
TI05	TI	lowland	1	9	57
TI05	TI	lowland	1	9	62
TI05	TI	lowland	0	9	NA
TI06	TI	lowland	1	8	55
TI06	TI	lowland	1	8	55
TI06	TI	lowland	1	8	55
TI06	TI	lowland	1	8	55
TI06	TI	lowland	1	8	55
TI06	TI	lowland	1	8	58
TI06	TI	lowland	1	8	58
TI06	TI	lowland	1	8	59
TI06	TI	lowland	0	8	NA
TI06	TI	lowland	0	8	NA
TI08	TI	lowland	1	4	59
TI08	TI	lowland	1	4	62
TI08	TI	lowland	1	4	64
TI08	TI	lowland	1	4	66
TI08	TI	lowland	0	4	NA
TI08	TI	lowland	0	4	NA
TI08	TI	lowland	0	4	NA
TI08	TI	lowland	0	4	NA
TI08	TI	lowland	0	4	NA
TI08	TI	lowland	0	4	NA
TI14	TI	lowland	1	9	55
TI14	TI	lowland	1	9	55
TI14	TI	lowland	1	9	55
TI14	TI	lowland	1	9	55
TI14	TI	lowland	1	9	57
TI14	TI	lowland	1	9	59
TI14	TI	lowland	1	9	59
TI14	TI	lowland	1	9	59
TI14	TI	lowland	1	9	66
TI14	TI	lowland	0	9	NA

## Sheet: 2003 rearing legend
LEGEND
clucth = egg clutch identity
pop = population of origin
climate = climatic regime (foothill vs lowland)
Ntadpole = number of surviving tadpoles per clutch
surv = survival to metamorphosis
Tst45 = development time (days from hatching to stage 45)

## Sheet: 2017 rearing
triad	tadpole	clutch	pop	climate	status	treat	tank	collection	datehatch	datest25	mtotl_st25	Ntapoles	surv	date_st45	Tst45	fl	tbf	jumptest	maxjump	notes
AS1G	AS1G3	AS1	AS	foothill	uninvaded	crayfish exposed	G1	2017-03-12	2017-03-15	2017-03-23	1.443	3	1	2017-06-22	99	1.216	0.434	yes	9.1
AS1G	AS1G1	AS1	AS	foothill	uninvaded	crayfish exposed	G1	2017-03-12	2017-03-15	2017-03-23	1.443	3	1	2017-06-04	81	NA	NA	no	NA
AS1G	AS1G2	AS1	AS	foothill	uninvaded	crayfish exposed	G1	2017-03-12	2017-03-15	2017-03-23	1.443	3	1	2017-06-08	85	NA	NA	no	NA
AS1Gn	AS1Gn1	AS1n	AS	foothill	uninvaded	crayfish exposed	G3	2017-03-28	2017-04-04	2017-04-10	1.1087	1	1	2017-07-21	108	1.669	0.799	yes	18.8
AS1Gn	NA	AS1n	AS	foothill	uninvaded	crayfish exposed	G3	2017-03-28	2017-04-04	2017-04-10	1.1087	NA	0	NA	NA	NA	NA	no	NA
AS1Gn	NA	AS1n	AS	foothill	uninvaded	crayfish exposed	G3	2017-03-28	2017-04-04	2017-04-10	1.1087	NA	0	NA	NA	NA	NA	no	NA
AS1NG	AS1NG2	AS1	AS	foothill	uninvaded	not exposed	NG1	2017-03-12	2017-03-15	2017-03-23	1.381	2	1	2017-07-23	130	1.263	0.601	yes	12.8
AS1NG	AS1NG1	AS1	AS	foothill	uninvaded	not exposed	NG1	2017-03-12	2017-03-15	2017-03-23	1.381	2	1	2017-06-14	91	NA	NA	no	NA
AS1NG	NA	AS1	AS	foothill	uninvaded	not exposed	NG1	2017-03-12	2017-03-15	2017-03-23	1.381	NA	0	NA	NA	NA	NA	no	NA
AS1NGn	AS1NGn1	AS1n	AS	foothill	uninvaded	not exposed	NG3	2017-03-28	2017-04-04	2017-04-10	1.0577	2	1	2017-07-27	114	1.499	0.622	yes	8.5
AS1NGn	AS1NGn2	AS1n	AS	foothill	uninvaded	not exposed	NG3	2017-03-28	2017-04-04	2017-04-10	1.0577	2	1	2017-08-04	122	NA	NA	no	NA
AS1NGn	NA	AS1n	AS	foothill	uninvaded	not exposed	NG3	2017-03-28	2017-04-04	2017-04-10	1.0577	NA	0	NA	NA	NA	NA	no	NA
AS2G	AS2G1	AS2	AS	foothill	uninvaded	crayfish exposed	G1	2017-03-12	2017-03-15	2017-03-23	1.322	1	1	2017-06-18	95	1.215	0.541	yes	9.8
AS2G	NA	AS2	AS	foothill	uninvaded	crayfish exposed	G1	2017-03-12	2017-03-15	2017-03-23	1.322	NA	0	NA	NA	NA	NA	no	NA
AS2G	NA	AS2	AS	foothill	uninvaded	crayfish exposed	G1	2017-03-12	2017-03-15	2017-03-23	1.322	NA	0	NA	NA	NA	NA	no	NA
AS2Gn	AS2Gn1	AS2n	AS	foothill	uninvaded	crayfish exposed	G3	2017-03-28	2017-04-04	2017-04-08	1.067	2	1	2017-07-19	106	NA	NA	no	NA
AS2Gn	AS2Gn2	AS2n	AS	foothill	uninvaded	crayfish exposed	G3	2017-03-28	2017-04-04	2017-04-08	1.067	2	1	2017-07-21	108	1.35	0.615	yes	10
AS2Gn	NA	AS2n	AS	foothill	uninvaded	crayfish exposed	G3	2017-03-28	2017-04-04	2017-04-08	1.067	NA	0	NA	NA	NA	NA	no	NA
AS2NG	AS2NG2	AS2	AS	foothill	uninvaded	not exposed	NG1	2017-03-12	2017-03-15	2017-03-23	1.3833	2	1	2017-08-07	145	1.364	0.535	yes	10.5
AS2NG	AS2NG1	AS2	AS	foothill	uninvaded	not exposed	NG1	2017-03-12	2017-03-15	2017-03-23	1.3833	2	1	2017-06-24	101	NA	NA	no	NA
AS2NG	NA	AS2	AS	foothill	uninvaded	not exposed	NG1	2017-03-12	2017-03-15	2017-03-23	1.3833	NA	0	NA	NA	NA	NA	no	NA
AS2NGn	NA	AS2n	AS	foothill	uninvaded	not exposed	NG3	2017-03-28	2017-04-04	2017-04-08	1.0447	NA	0	NA	NA	NA	NA	no	NA
AS2NGn	NA	AS2n	AS	foothill	uninvaded	not exposed	NG3	2017-03-28	2017-04-04	2017-04-08	1.0447	NA	0	NA	NA	NA	NA	no	NA
AS2NGn	NA	AS2n	AS	foothill	uninvaded	not exposed	NG3	2017-03-28	2017-04-04	2017-04-08	1.0447	NA	0	NA	NA	NA	NA	no	NA
AS3Gn	NA	AS3n	AS	foothill	uninvaded	crayfish exposed	G1	2017-03-28	2017-04-04	2017-04-09	1.0977	NA	0	NA	NA	NA	NA	no	NA
AS3Gn	NA	AS3n	AS	foothill	uninvaded	crayfish exposed	G1	2017-03-28	2017-04-04	2017-04-09	1.0977	NA	0	NA	NA	NA	NA	no	NA
AS3Gn	NA	AS3n	AS	foothill	uninvaded	crayfish exposed	G1	2017-03-28	2017-04-04	2017-04-09	1.0977	NA	0	NA	NA	NA	NA	no	NA
AS3NGn	AS3NGn1	AS3n	AS	foothill	uninvaded	not exposed	NG1	2017-03-28	2017-04-04	2017-04-09	1.112	2	1	2017-08-07	125	1.256	0.507	yes	8.8
AS3NGn	AS3NGn2	AS3n	AS	foothill	uninvaded	not exposed	NG1	2017-03-28	2017-04-04	2017-04-09	1.112	2	1	2017-08-11	129	NA	NA	no	NA
AS3NGn	NA	AS3n	AS	foothill	uninvaded	not exposed	NG1	2017-03-28	2017-04-04	2017-04-09	1.112	NA	0	NA	NA	NA	NA	no	NA
AS4G	AS4G2	AS4	AS	foothill	uninvaded	crayfish exposed	G2	2017-03-12	2017-03-15	2017-03-22	1.3493	3	1	2017-06-20	97	1.172	0.426	yes	4.6
AS4G	AS4G1	AS4	AS	foothill	uninvaded	crayfish exposed	G2	2017-03-12	2017-03-15	2017-03-22	1.3493	3	1	2017-06-09	86	NA	NA	no	NA
AS4G	AS4G3	AS4	AS	foothill	uninvaded	crayfish exposed	G2	2017-03-12	2017-03-15	2017-03-22	1.3493	3	1	2017-07-05	112	NA	NA	no	NA
AS4Gn	AS4Gn1	AS4n	AS	foothill	uninvaded	crayfish exposed	G1	2017-03-28	2017-04-04	2017-04-08	1.036	3	1	2017-07-21	108	1.321	0.546	yes	6.8
AS4Gn	AS4Gn2	AS4n	AS	foothill	uninvaded	crayfish exposed	G1	2017-03-28	2017-04-04	2017-04-08	1.036	3	1	2017-08-01	119	1.44	0.587	yes	8
AS4Gn	AS4Gn3	AS4n	AS	foothill	uninvaded	crayfish exposed	G1	2017-03-28	2017-04-04	2017-04-08	1.036	3	1	2017-08-14	132	NA	NA	no	NA
AS4NG	NA	AS4	AS	foothill	uninvaded	not exposed	NG2	2017-03-12	2017-03-15	2017-03-22	1.367	NA	0	NA	NA	NA	NA	no	NA
AS4NG	NA	AS4	AS	foothill	uninvaded	not exposed	NG2	2017-03-12	2017-03-15	2017-03-22	1.367	NA	0	NA	NA	NA	NA	no	NA
AS4NG	NA	AS4	AS	foothill	uninvaded	not exposed	NG2	2017-03-12	2017-03-15	2017-03-22	1.367	NA	0	NA	NA	NA	NA	no	NA
AS4NGn	AS4NGn1	AS4n	AS	foothill	uninvaded	not exposed	NG1	2017-03-28	2017-04-04	2017-04-08	1.0547	2	1	2017-07-24	111	NA	NA	no	NA
AS4NGn	AS4NGn2	AS4n	AS	foothill	uninvaded	not exposed	NG1	2017-03-28	2017-04-04	2017-04-08	1.0547	2	1	NA	NA	NA	NA	no	NA
AS4NGn	NA	AS4n	AS	foothill	uninvaded	not exposed	NG1	2017-03-28	2017-04-04	2017-04-08	1.0547	NA	0	NA	NA	NA	NA	no	NA
AS5G	AS5G1	AS5	AS	foothill	uninvaded	crayfish exposed	G3	2017-03-12	2017-03-15	2017-03-23	1.459	3	1	2017-07-21	128	1.407	0.602	yes	10
AS5G	AS5G2	AS5	AS	foothill	uninvaded	crayfish exposed	G3	2017-03-12	2017-03-15	2017-03-23	1.459	3	1	2017-07-23	130	1.431	0.562	yes	7.7
AS5G	AS5G3	AS5	AS	foothill	uninvaded	crayfish exposed	G3	2017-03-12	2017-03-15	2017-03-23	1.459	3	1	2017-07-28	135	NA	NA	no	NA
AS5Gn	AS5Gn1	AS5n	AS	foothill	uninvaded	crayfish exposed	G3	2017-03-28	2017-04-04	2017-04-11	1.0503	1	1	2017-07-15	102	1.408	0.609	yes	12.4
AS5Gn	NA	AS5n	AS	foothill	uninvaded	crayfish exposed	G3	2017-03-28	2017-04-04	2017-04-11	1.0503	NA	0	NA	NA	NA	NA	no	NA
AS5Gn	NA	AS5n	AS	foothill	uninvaded	crayfish exposed	G3	2017-03-28	2017-04-04	2017-04-11	1.0503	NA	0	NA	NA	NA	NA	no	NA
AS5NG	AS5NG1	AS5	AS	foothill	uninvaded	not exposed	NG3	2017-03-12	2017-03-15	2017-03-23	1.4493	2	1	2017-07-21	128	1.346	0.452	no	NA	jumping performance invalidated due to hindlimb malformation: excluded
AS5NG	AS5NG2	AS5	AS	foothill	uninvaded	not exposed	NG3	2017-03-12	2017-03-15	2017-03-23	1.4493	2	1	2017-07-26	133	NA	NA	no	NA
AS5NG	NA	AS5	AS	foothill	uninvaded	not exposed	NG3	2017-03-12	2017-03-15	2017-03-23	1.4493	NA	0	NA	NA	NA	NA	no	NA
AS5NGn	AS5NGn1	AS5n	AS	foothill	uninvaded	not exposed	NG3	2017-03-28	2017-04-04	2017-04-11	1.0123	2	1	2017-07-27	114	1.542	0.643	yes	10.9
AS5NGn	AS5NGn2	AS5n	AS	foothill	uninvaded	not exposed	NG3	2017-03-28	2017-04-04	2017-04-11	1.0123	2	1	2017-08-01	119	NA	NA	yes	NA	jumping performance invalidated due to hindlimb malformation: excluded; insufficient quality of the photo: fl and tbf excluded
AS5NGn	NA	AS5n	AS	foothill	uninvaded	not exposed	NG3	2017-03-28	2017-04-04	2017-04-11	1.0123	NA	0	NA	NA	NA	NA	no	NA
AS6G	AS6G1	AS6	AS	foothill	uninvaded	crayfish exposed	G3	2017-03-12	2017-03-15	2017-03-23	1.3043	1	1	2017-06-26	103	1.216	0.496	yes	10.7
AS6G	NA	AS6	AS	foothill	uninvaded	crayfish exposed	G3	2017-03-12	2017-03-15	2017-03-23	1.3043	NA	0	NA	NA	NA	NA	no	NA
AS6G	NA	AS6	AS	foothill	uninvaded	crayfish exposed	G3	2017-03-12	2017-03-15	2017-03-23	1.3043	NA	0	NA	NA	NA	NA	no	NA
AS6Gn	AS6Gn1	AS6n	AS	foothill	uninvaded	crayfish exposed	G3	2017-03-28	2017-04-04	2017-04-08	1.0513	1	1	2017-06-26	83	1.238	0.552	yes	10.1
AS6Gn	NA	AS6n	AS	foothill	uninvaded	crayfish exposed	G3	2017-03-28	2017-04-04	2017-04-08	1.0513	NA	0	NA	NA	NA	NA	no	NA
AS6Gn	NA	AS6n	AS	foothill	uninvaded	crayfish exposed	G3	2017-03-28	2017-04-04	2017-04-08	1.0513	NA	0	NA	NA	NA	NA	no	NA
AS6NG	AS6NG2	AS6	AS	foothill	uninvaded	not exposed	NG3	2017-03-12	2017-03-15	2017-03-23	1.3917	3	1	2017-07-21	128	1.341	0.638	yes	12.7
AS6NG	AS6NG1	AS6	AS	foothill	uninvaded	not exposed	NG3	2017-03-12	2017-03-15	2017-03-23	1.3917	3	1	2017-06-16	93	NA	NA	no	NA
AS6NG	AS6NG3	AS6	AS	foothill	uninvaded	not exposed	NG3	2017-03-12	2017-03-15	2017-03-23	1.3917	3	1	2017-07-24	131	NA	NA	no	NA
AS6NGn	NA	AS6n	AS	foothill	uninvaded	not exposed	NG3	2017-03-28	2017-04-04	2017-04-08	0.9983	NA	0	NA	NA	NA	NA	no	NA
AS6NGn	NA	AS6n	AS	foothill	uninvaded	not exposed	NG3	2017-03-28	2017-04-04	2017-04-08	0.9983	NA	0	NA	NA	NA	NA	no	NA
AS6NGn	NA	AS6n	AS	foothill	uninvaded	not exposed	NG3	2017-03-28	2017-04-04	2017-04-08	0.9983	NA	0	NA	NA	NA	NA	no	NA
A41G	A41G1	A41	A4	lowland	invaded	crayfish exposed	G1	2017-03-13	2017-03-17	2017-03-24	1.0967	3	1	2017-06-11	86	1.224	0.549	yes	10.7
A41G	A41G3	A41	A4	lowland	invaded	crayfish exposed	G1	2017-03-13	2017-03-17	2017-03-24	1.0967	3	1	2017-06-29	104	1.152	0.502	yes	8.2
A41G	A41G2	A41	A4	lowland	invaded	crayfish exposed	G1	2017-03-13	2017-03-17	2017-03-24	1.0967	3	1	2017-06-16	91	NA	NA	no	NA
A41NG	A41NG1	A41	A4	lowland	invaded	not exposed	NG1	2017-03-13	2017-03-17	2017-03-24	1.0403	2	1	2017-07-15	120	1.211	0.559	yes	10.8
A41NG	A41NG2	A41	A4	lowland	invaded	not exposed	NG1	2017-03-13	2017-03-17	2017-03-24	1.0403	2	1	2017-07-25	130	NA	NA	no	NA
A41NG	NA	A41	A4	lowland	invaded	not exposed	NG1	2017-03-13	2017-03-17	2017-03-24	1.0403	NA	0	NA	NA	NA	NA	no	NA
A42G	A42G1	A42	A4	lowland	invaded	crayfish exposed	G1	2017-03-13	2017-03-20	2017-03-26	1.1207	1	1	2017-06-05	77	1.308	0.571	yes	9.8
A42G	NA	A42	A4	lowland	invaded	crayfish exposed	G1	2017-03-13	2017-03-20	2017-03-26	1.1207	NA	0	NA	NA	NA	NA	no	NA
A42G	NA	A42	A4	lowland	invaded	crayfish exposed	G1	2017-03-13	2017-03-20	2017-03-26	1.1207	NA	0	NA	NA	NA	NA	no	NA
A42Gn	A42Gn2	A42n	A4	lowland	invaded	crayfish exposed	G3	2017-03-28	2017-04-04	2017-04-10	0.9937	3	1	2017-07-23	110	1.423	0.622	yes	9.4
A42Gn	A42Gn3	A42n	A4	lowland	invaded	crayfish exposed	G3	2017-03-28	2017-04-04	2017-04-10	0.9937	3	1	2017-07-28	115	1.384	0.639	yes	13
A42Gn	A42Gn1	A42n	A4	lowland	invaded	crayfish exposed	G3	2017-03-28	2017-04-04	2017-04-10	0.9937	3	1	2017-06-19	76	NA	NA	no	NA
A42NG	A42NG2	A42	A4	lowland	invaded	not exposed	NG1	2017-03-13	2017-03-20	2017-03-26	1.0587	2	1	2017-06-26	98	NA	NA	no	NA
A42NG	A42NG1	A42	A4	lowland	invaded	not exposed	NG1	2017-03-13	2017-03-20	2017-03-26	1.0587	2	1	2017-07-23	125	NA	NA	no	NA
A42NG	NA	A42	A4	lowland	invaded	not exposed	NG1	2017-03-13	2017-03-20	2017-03-26	1.0587	NA	0	NA	NA	NA	NA	no	NA
A42NGn	NA	A42n	A4	lowland	invaded	not exposed	NG3	2017-03-28	2017-04-04	2017-04-10	0.985	NA	0	NA	NA	NA	NA	no	NA
A42NGn	NA	A42n	A4	lowland	invaded	not exposed	NG3	2017-03-28	2017-04-04	2017-04-10	0.985	NA	0	NA	NA	NA	NA	no	NA
A42NGn	NA	A42n	A4	lowland	invaded	not exposed	NG3	2017-03-28	2017-04-04	2017-04-10	0.985	NA	0	NA	NA	NA	NA	no	NA
A43G	NA	A43	A4	lowland	invaded	crayfish exposed	G2	2017-03-13	2017-03-17	2017-03-24	1.077	NA	0	NA	NA	NA	NA	no	NA
A43G	NA	A43	A4	lowland	invaded	crayfish exposed	G2	2017-03-13	2017-03-17	2017-03-24	1.077	NA	0	NA	NA	NA	NA	no	NA
A43G	NA	A43	A4	lowland	invaded	crayfish exposed	G2	2017-03-13	2017-03-17	2017-03-24	1.077	NA	0	NA	NA	NA	NA	no	NA
A43Gn	A43Gn1	A43n	A4	lowland	invaded	crayfish exposed	G1	2017-03-28	2017-04-04	2017-04-06	0.9933	1	1	2017-07-03	90	NA	NA	no	NA
A43Gn	NA	A43n	A4	lowland	invaded	crayfish exposed	G1	2017-03-28	2017-04-04	2017-04-06	0.9933	NA	0	NA	NA	NA	NA	no	NA
A43Gn	NA	A43n	A4	lowland	invaded	crayfish exposed	G1	2017-03-28	2017-04-04	2017-04-06	0.9933	NA	0	NA	NA	NA	NA	no	NA
A43NG	A43NG1	A43	A4	lowland	invaded	not exposed	NG2	2017-03-13	2017-03-17	2017-03-24	1.0923	2	1	2017-06-12	87	1.195	0.459	yes	4.7
A43NG	A43NG2	A43	A4	lowland	invaded	not exposed	NG2	2017-03-13	2017-03-17	2017-03-24	1.0923	2	1	2017-06-29	104	1.527	0.597	yes	8.1
A43NG	NA	A43	A4	lowland	invaded	not exposed	NG2	2017-03-13	2017-03-17	2017-03-24	1.0923	NA	0	NA	NA	NA	NA	no	NA
A43NGn	A43NGn1	A43n	A4	lowland	invaded	not exposed	NG1	2017-03-28	2017-04-04	2017-04-06	1.008	3	1	2017-07-21	108	1.283	0.585	yes	13.4
A43NGn	A43NGn2	A43n	A4	lowland	invaded	not exposed	NG1	2017-03-28	2017-04-04	2017-04-06	1.008	3	1	2017-07-21	108	1.343	0.655	yes	6.9
A43NGn	A43NGn3	A43n	A4	lowland	invaded	not exposed	NG1	2017-03-28	2017-04-04	2017-04-06	1.008	3	1	NA	NA	NA	NA	no	NA
A44G	NA	A44	A4	lowland	invaded	crayfish exposed	G2	2017-03-13	2017-03-17	2017-03-24	1.061	NA	0	NA	NA	NA	NA	no	NA
A44G	NA	A44	A4	lowland	invaded	crayfish exposed	G2	2017-03-13	2017-03-17	2017-03-24	1.061	NA	0	NA	NA	NA	NA	no	NA
A44G	NA	A44	A4	lowland	invaded	crayfish exposed	G2	2017-03-13	2017-03-17	2017-03-24	1.061	NA	0	NA	NA	NA	NA	no	NA
A44Gn	A44Gn1	A44n	A4	lowland	invaded	crayfish exposed	G1	2017-03-28	2017-04-04	2017-04-13	1.0897	2	1	2017-06-18	75	1.38	0.533	yes	10.5
A44Gn	A44Gn2	A44n	A4	lowland	invaded	crayfish exposed	G1	2017-03-28	2017-04-04	2017-04-13	1.0897	2	1	2017-07-05	92	1.051	0.44	yes	4.7
A44Gn	NA	A44n	A4	lowland	invaded	crayfish exposed	G1	2017-03-28	2017-04-04	2017-04-13	1.0897	NA	0	NA	NA	NA	NA	no	NA
A44NG	A44NG1	A44	A4	lowland	invaded	not exposed	NG2	2017-03-13	2017-03-17	2017-03-24	1.1297	1	1	2017-06-11	86	1.169	0.455	yes	6.3
A44NG	NA	A44	A4	lowland	invaded	not exposed	NG2	2017-03-13	2017-03-17	2017-03-24	1.1297	NA	0	NA	NA	NA	NA	no	NA
A44NG	NA	A44	A4	lowland	invaded	not exposed	NG2	2017-03-13	2017-03-17	2017-03-24	1.1297	NA	0	NA	NA	NA	NA	no	NA
A44NGn	A44NGn1	A44n	A4	lowland	invaded	not exposed	NG1	2017-03-28	2017-04-04	2017-04-13	1.052	2	1	2017-07-27	114	1.449	0.666	yes	10
A44NGn	A44NGn2	A44n	A4	lowland	invaded	not exposed	NG1	2017-03-28	2017-04-04	2017-04-13	1.052	2	1	2017-07-30	117	1.38	0.598	yes	10
A44NGn	NA	A44n	A4	lowland	invaded	not exposed	NG1	2017-03-28	2017-04-04	2017-04-13	1.052	NA	0	NA	NA	NA	NA	no	NA
A45G	A45G3	A45	A4	lowland	invaded	crayfish exposed	G3	2017-03-13	2017-03-20	2017-03-25	1.149	3	1	2017-06-26	98	1.232	0.5	yes	6
A45G	A45G1	A45	A4	lowland	invaded	crayfish exposed	G3	2017-03-13	2017-03-20	2017-03-25	1.149	3	1	2017-06-14	86	NA	NA	no	NA
A45G	A45G2	A45	A4	lowland	invaded	crayfish exposed	G3	2017-03-13	2017-03-20	2017-03-25	1.149	3	1	2017-06-18	90	NA	NA	no	NA
A45Gn	NA	A45n	A4	lowland	invaded	crayfish exposed	G3	2017-03-28	2017-04-04	2017-04-10	NA	NA	0	NA	NA	NA	NA	no	NA
A45Gn	NA	A45n	A4	lowland	invaded	crayfish exposed	G3	2017-03-28	2017-04-04	2017-04-10	NA	NA	0	NA	NA	NA	NA	no	NA
A45Gn	NA	A45n	A4	lowland	invaded	crayfish exposed	G3	2017-03-28	2017-04-04	2017-04-10	NA	NA	0	NA	NA	NA	NA	no	NA
A45NG	A45NG2	A45	A4	lowland	invaded	not exposed	NG3	2017-03-13	2017-03-20	2017-03-25	1.0177	2	1	2017-07-21	123	1.415	0.653	yes	14.5
A45NG	A45NG1	A45	A4	lowland	invaded	not exposed	NG3	2017-03-13	2017-03-20	2017-03-25	1.0177	2	1	2017-06-29	101	NA	NA	no	NA
A45NG	NA	A45	A4	lowland	invaded	not exposed	NG3	2017-03-13	2017-03-20	2017-03-25	1.0177	NA	0	NA	NA	NA	NA	no	NA
A45NGn	A45NGn1	A45n	A4	lowland	invaded	not exposed	NG3	2017-03-28	2017-04-04	2017-04-10	NA	1	1	2017-08-04	122	1.316	0.624	yes	12.1
A45NGn	NA	A45n	A4	lowland	invaded	not exposed	NG3	2017-03-28	2017-04-04	2017-04-10	NA	NA	0	NA	NA	NA	NA	no	NA
A45NGn	NA	A45n	A4	lowland	invaded	not exposed	NG3	2017-03-28	2017-04-04	2017-04-10	NA	NA	0	NA	NA	NA	NA	no	NA
A46G	A46G1	A46	A4	lowland	invaded	crayfish exposed	G3	2017-03-13	2017-03-20	2017-03-24	1.0433	2	1	2017-06-11	83	1.308	0.529	yes	9.7
A46G	A46G2	A46	A4	lowland	invaded	crayfish exposed	G3	2017-03-13	2017-03-20	2017-03-24	1.0433	2	1	2017-06-16	88	1.219	0.536	yes	7.2
A46G	NA	A46	A4	lowland	invaded	crayfish exposed	G3	2017-03-13	2017-03-20	2017-03-24	1.0433	NA	0	NA	NA	NA	NA	no	NA
A46NG	A46NG1	A46	A4	lowland	invaded	not exposed	NG3	2017-03-13	2017-03-20	2017-03-24	1.0103	1	1	2017-06-12	84	1.199	0.573	yes	6.7
A46NG	NA	A46	A4	lowland	invaded	not exposed	NG3	2017-03-13	2017-03-20	2017-03-24	1.0103	NA	0	NA	NA	NA	NA	no	NA
A46NG	NA	A46	A4	lowland	invaded	not exposed	NG3	2017-03-13	2017-03-20	2017-03-24	1.0103	NA	0	NA	NA	NA	NA	no	NA
GA2Gn	GA2Gn2	GA2n	GA	foothill	invaded	crayfish exposed	G1	2017-03-31	2017-04-01	2017-04-08	1.1927	2	1	2017-07-19	109	1.546	0.644	yes	10.2
GA2Gn	GA2Gn1	GA2n	GA	foothill	invaded	crayfish exposed	G1	2017-03-31	2017-04-01	2017-04-08	1.1927	2	1	2017-06-20	80	NA	NA	no	NA
GA2Gn	NA	GA2n	GA	foothill	invaded	crayfish exposed	G1	2017-03-31	2017-04-01	2017-04-08	1.1927	NA	0	NA	NA	NA	NA	no	NA
GA2NGn	GA2NGn1	GA2n	GA	foothill	invaded	not exposed	NG1	2017-03-31	2017-04-01	2017-04-08	1.2797	1	1	2017-08-03	124	NA	NA	no	NA
GA2NGn	NA	GA2n	GA	foothill	invaded	not exposed	NG1	2017-03-31	2017-04-01	2017-04-08	1.2797	NA	0	NA	NA	NA	NA	no	NA
GA2NGn	NA	GA2n	GA	foothill	invaded	not exposed	NG1	2017-03-31	2017-04-01	2017-04-08	1.2797	NA	0	NA	NA	NA	NA	no	NA
GA3G	GA3G1	GA3	GA	foothill	invaded	crayfish exposed	G2	2017-03-10	2017-03-14	2017-03-22	1.2965	3	1	2017-07-17	125	1.222	0.556	yes	6.7
GA3G	GA3G3	GA3	GA	foothill	invaded	crayfish exposed	G2	2017-03-10	2017-03-14	2017-03-22	1.2965	3	1	2017-07-23	131	1.541	0.658	yes	14.1
GA3G	GA3G2	GA3	GA	foothill	invaded	crayfish exposed	G2	2017-03-10	2017-03-14	2017-03-22	1.2965	3	1	2017-07-19	127	NA	NA	no	NA
GA3NG	NA	GA3	GA	foothill	invaded	not exposed	G2	2017-03-10	2017-03-14	2017-03-22	1.4	NA	0	NA	NA	NA	NA	no	NA
GA3NG	NA	GA3	GA	foothill	invaded	not exposed	G2	2017-03-10	2017-03-14	2017-03-22	1.4	NA	0	NA	NA	NA	NA	no	NA
GA3NG	NA	GA3	GA	foothill	invaded	not exposed	G2	2017-03-10	2017-03-14	2017-03-22	1.4	NA	0	NA	NA	NA	NA	no	NA
GA4G	GA4G1	GA4	GA	foothill	invaded	crayfish exposed	G2	2017-03-10	2017-03-14	2017-03-22	1.244	2	1	2017-06-18	96	1.229	0.511	yes	8.7
GA4G	GA4G2	GA4	GA	foothill	invaded	crayfish exposed	G2	2017-03-10	2017-03-14	2017-03-22	1.244	2	1	2017-07-22	130	NA	NA	no	NA
GA4G	NA	GA4	GA	foothill	invaded	crayfish exposed	G2	2017-03-10	2017-03-14	2017-03-22	1.244	NA	0	NA	NA	NA	NA	no	NA
GA4Gn	NA	GA4n	GA	foothill	invaded	crayfish exposed	G1	2017-03-31	2017-04-04	2017-04-09	0.9563	NA	0	NA	NA	NA	NA	no	NA
GA4Gn	NA	GA4n	GA	foothill	invaded	crayfish exposed	G1	2017-03-31	2017-04-04	2017-04-09	0.9563	NA	0	NA	NA	NA	NA	no	NA
GA4Gn	NA	GA4n	GA	foothill	invaded	crayfish exposed	G1	2017-03-31	2017-04-04	2017-04-09	0.9563	NA	0	NA	NA	NA	NA	no	NA
GA4NG	GA4NG1	GA4	GA	foothill	invaded	not exposed	NG2	2017-03-10	2017-03-14	2017-03-22	1.257	2	1	2017-06-03	81	1.331	0.48	yes	6.1
GA4NG	GA4NG2	GA4	GA	foothill	invaded	not exposed	NG2	2017-03-10	2017-03-14	2017-03-22	1.257	2	1	2017-06-18	96	NA	NA	no	NA
GA4NG	NA	GA4	GA	foothill	invaded	not exposed	NG2	2017-03-10	2017-03-14	2017-03-22	1.257	NA	0	NA	NA	NA	NA	no	NA
GA4NGn	GA4NGn1	GA4n	GA	foothill	invaded	not exposed	NG1	2017-03-31	2017-04-04	2017-04-09	1.0213	1	1	2017-07-27	114	NA	NA	no	NA
GA4NGn	NA	GA4n	GA	foothill	invaded	not exposed	NG1	2017-03-31	2017-04-04	2017-04-09	1.0213	NA	0	NA	NA	NA	NA	no	NA
GA4NGn	NA	GA4n	GA	foothill	invaded	not exposed	NG1	2017-03-31	2017-04-04	2017-04-09	1.0213	NA	0	NA	NA	NA	NA	no	NA
GA5G	GA5G2	GA5	GA	foothill	invaded	crayfish exposed	G3	2017-03-10	2017-03-14	2017-03-22	1.379	2	1	2017-07-23	131	1.804	0.873	yes	18.5
GA5G	GA5G1	GA5	GA	foothill	invaded	crayfish exposed	G3	2017-03-10	2017-03-14	2017-03-22	1.379	2	1	2017-06-14	92	NA	NA	no	NA
GA5G	NA	GA5	GA	foothill	invaded	crayfish exposed	G3	2017-03-10	2017-03-14	2017-03-22	1.379	NA	0	NA	NA	NA	NA	no	NA
GA5NG	GA5NG1	GA5	GA	foothill	invaded	not exposed	NG3	2017-03-10	2017-03-14	2017-03-22	1.4247	1	1	2017-06-04	82	NA	NA	no	NA
GA5NG	NA	GA5	GA	foothill	invaded	not exposed	NG3	2017-03-10	2017-03-14	2017-03-22	1.4247	NA	0	NA	NA	NA	NA	no	NA
GA5NG	NA	GA5	GA	foothill	invaded	not exposed	NG3	2017-03-10	2017-03-14	2017-03-22	1.4247	NA	0	NA	NA	NA	NA	no	NA
GA6G	GA6G1	GA6	GA	foothill	invaded	crayfish exposed	G3	2017-03-10	2017-03-14	2017-03-22	NA	3	1	2017-06-07	85	1.275	0.559	yes	6.7
GA6G	GA6G2	GA6	GA	foothill	invaded	crayfish exposed	G3	2017-03-10	2017-03-14	2017-03-22	NA	3	1	2017-06-09	87	1.258	0.513	yes	10.7
GA6G	GA6G3	GA6	GA	foothill	invaded	crayfish exposed	G3	2017-03-10	2017-03-14	2017-03-22	NA	3	1	2017-06-12	90	1.299	0.541	yes	8.1
GA6NG	GA6NG1	GA6	GA	foothill	invaded	not exposed	NG3	2017-03-10	2017-03-14	2017-03-22	NA	1	1	2017-06-06	84	NA	NA	no	NA
GA6NG	NA	GA6	GA	foothill	invaded	not exposed	NG3	2017-03-10	2017-03-14	2017-03-22	NA	NA	0	NA	NA	NA	NA	no	NA
GA6NG	NA	GA6	GA	foothill	invaded	not exposed	NG3	2017-03-10	2017-03-14	2017-03-22	NA	NA	0	NA	NA	NA	NA	no	NA
MT2G	NA	MT2	MT	foothill	uninvaded	crayfish exposed	G1	2017-03-12	2017-03-15	2017-03-22	1.3043	NA	0	NA	NA	NA	NA	no	NA
MT2G	NA	MT2	MT	foothill	uninvaded	crayfish exposed	G1	2017-03-12	2017-03-15	2017-03-22	1.3043	NA	0	NA	NA	NA	NA	no	NA
MT2G	NA	MT2	MT	foothill	uninvaded	crayfish exposed	G1	2017-03-12	2017-03-15	2017-03-22	1.3043	NA	0	NA	NA	NA	NA	no	NA
MT2NG	NA	MT2	MT	foothill	uninvaded	not exposed	NG1	2017-03-12	2017-03-15	2017-03-22	1.266	NA	0	NA	NA	NA	NA	no	NA
MT2NG	NA	MT2	MT	foothill	uninvaded	not exposed	NG1	2017-03-12	2017-03-15	2017-03-22	1.266	NA	0	NA	NA	NA	NA	no	NA
MT2NG	NA	MT2	MT	foothill	uninvaded	not exposed	NG1	2017-03-12	2017-03-15	2017-03-22	1.266	NA	0	NA	NA	NA	NA	no	NA
MT3G	MT3G1	MT3	MT	foothill	uninvaded	crayfish exposed	G2	2017-03-12	2017-03-15	2017-03-22	1.0943	3	1	2017-06-20	97	1.053	0.443	yes	7.3
MT3G	MT3G2	MT3	MT	foothill	uninvaded	crayfish exposed	G2	2017-03-12	2017-03-15	2017-03-22	1.0943	3	1	2017-07-17	124	1.332	0.682	yes	14.5
MT3G	MT3G3	MT3	MT	foothill	uninvaded	crayfish exposed	G2	2017-03-12	2017-03-15	2017-03-22	1.0943	3	1	2017-07-21	128	1.635	0.755	yes	21
MT3NG	MT3NG2	MT3	MT	foothill	uninvaded	not exposed	NG2	2017-03-12	2017-03-15	2017-03-22	0.9713	2	1	2017-07-19	126	1.38	0.601	yes	8.5
MT3NG	MT3NG1	MT3	MT	foothill	uninvaded	not exposed	NG2	2017-03-12	2017-03-15	2017-03-22	0.9713	2	1	2017-06-16	93	NA	NA	no	NA
MT3NG	NA	MT3	MT	foothill	uninvaded	not exposed	NG2	2017-03-12	2017-03-15	2017-03-22	0.9713	NA	0	NA	NA	NA	NA	no	NA
MT4G	MT4G1	MT4	MT	foothill	uninvaded	crayfish exposed	G2	2017-03-12	2017-03-15	2017-03-22	1.2693	3	1	2017-07-01	108	1.055	0.407	yes	3.2
MT4G	MT4G2	MT4	MT	foothill	uninvaded	crayfish exposed	G2	2017-03-12	2017-03-15	2017-03-22	1.2693	3	1	2017-07-26	133	NA	NA	yes	13	insufficient quality of the photo: fl and tbf excluded
MT4G	MT4G3	MT4	MT	foothill	uninvaded	crayfish exposed	G2	2017-03-12	2017-03-15	2017-03-22	1.2693	3	1	2017-08-07	145	1.379	0.567	yes	9.8
MT4NG	NA	MT4	MT	foothill	uninvaded	not exposed	NG2	2017-03-12	2017-03-15	2017-03-22	1.2807	NA	0	NA	NA	NA	NA	no	NA
MT4NG	NA	MT4	MT	foothill	uninvaded	not exposed	NG2	2017-03-12	2017-03-15	2017-03-22	1.2807	NA	0	NA	NA	NA	NA	no	NA
MT4NG	NA	MT4	MT	foothill	uninvaded	not exposed	NG2	2017-03-12	2017-03-15	2017-03-22	1.2807	NA	0	NA	NA	NA	NA	no	NA
CU1Gn	NA	CU1n	CU	foothill	uninvaded	crayfish exposed	G1	2017-03-26	2017-03-29	2017-04-06	1.273	NA	0	NA	NA	NA	NA	no	NA
CU1Gn	NA	CU1n	CU	foothill	uninvaded	crayfish exposed	G1	2017-03-26	2017-03-29	2017-04-06	1.273	NA	0	NA	NA	NA	NA	no	NA
CU1Gn	NA	CU1n	CU	foothill	uninvaded	crayfish exposed	G1	2017-03-26	2017-03-29	2017-04-06	1.273	NA	0	NA	NA	NA	NA	no	NA
CU1NGn	CU1NGn1	CU1n	CU	foothill	uninvaded	not exposed	NG1	2017-03-26	2017-03-29	2017-04-06	1.367	2	1	2017-07-23	116	1.318	0.551	yes	10.5
CU1NGn	CU1NGn2	CU1n	CU	foothill	uninvaded	not exposed	NG1	2017-03-26	2017-03-29	2017-04-06	1.367	2	1	2017-07-28	121	1.245	0.537	yes	7.5
CU1NGn	NA	CU1n	CU	foothill	uninvaded	not exposed	NG1	2017-03-26	2017-03-29	2017-04-06	1.367	NA	0	NA	NA	NA	NA	no	NA
CU3G	CU3G1	CU3	CU	foothill	uninvaded	crayfish exposed	G2	2017-03-10	2017-03-15	2017-03-23	1.2613	2	1	2017-06-06	83	1.378	0.592	yes	11.4
CU3G	CU3G2	CU3	CU	foothill	uninvaded	crayfish exposed	G2	2017-03-10	2017-03-15	2017-03-23	1.2613	2	1	2017-06-12	89	1.347	0.607	yes	13.2
CU3G	NA	CU3	CU	foothill	uninvaded	crayfish exposed	G2	2017-03-10	2017-03-15	2017-03-23	1.2613	NA	0	NA	NA	NA	NA	no	NA
CU3NG	CU3NG2	CU3	CU	foothill	uninvaded	not exposed	NG2	2017-03-10	2017-03-15	2017-03-23	1.209	2	1	2017-08-03	141	1.234	0.473	yes	9
CU3NG	CU3NG1	CU3	CU	foothill	uninvaded	not exposed	NG2	2017-03-10	2017-03-15	2017-03-23	1.209	2	1	2017-06-24	101	NA	NA	no	NA
CU3NG	NA	CU3	CU	foothill	uninvaded	not exposed	NG2	2017-03-10	2017-03-15	2017-03-23	1.209	NA	0	NA	NA	NA	NA	no	NA
CU4G	CU4G1	CU4	CU	foothill	uninvaded	crayfish exposed	G2	2017-03-10	2017-03-15	2017-03-23	1.2255	2	1	2017-06-13	90	NA	NA	yes	8.5	insufficient quality of the photo: fl and tbf excluded
CU4G	CU4G2	CU4	CU	foothill	uninvaded	crayfish exposed	G2	2017-03-10	2017-03-15	2017-03-23	1.2255	2	1	2017-06-29	106	1.255	0.508	yes	8.6
CU4G	NA	CU4	CU	foothill	uninvaded	crayfish exposed	G2	2017-03-10	2017-03-15	2017-03-23	1.2255	NA	0	NA	NA	NA	NA	no	NA
CU4Gn	CU4Gn1	CU4n	CU	foothill	uninvaded	crayfish exposed	G1	2017-03-26	2017-03-29	2017-04-06	1.2597	2	1	2017-06-18	81	1.187	0.479	yes	9.1
CU4Gn	CU4Gn2	CU4n	CU	foothill	uninvaded	crayfish exposed	G1	2017-03-26	2017-03-29	2017-04-06	1.2597	2	1	2017-06-20	83	1.187	0.469	yes	7.8
CU4Gn	NA	CU4n	CU	foothill	uninvaded	crayfish exposed	G1	2017-03-26	2017-03-29	2017-04-06	1.2597	NA	0	NA	NA	NA	NA	no	NA
CU4NG	NA	CU4	CU	foothill	uninvaded	not exposed	NG2	2017-03-10	2017-03-15	2017-03-23	1.3463	NA	0	NA	NA	NA	NA	no	NA
CU4NG	NA	CU4	CU	foothill	uninvaded	not exposed	NG2	2017-03-10	2017-03-15	2017-03-23	1.3463	NA	0	NA	NA	NA	NA	no	NA
CU4NG	NA	CU4	CU	foothill	uninvaded	not exposed	NG2	2017-03-10	2017-03-15	2017-03-23	1.3463	NA	0	NA	NA	NA	NA	no	NA
CU4NGn	CU4NGn1	CU4n	CU	foothill	uninvaded	not exposed	NG1	2017-03-26	2017-03-29	2017-04-06	1.21	3	1	2017-07-23	116	NA	NA	no	NA
CU4NGn	CU4NGn2	CU4n	CU	foothill	uninvaded	not exposed	NG1	2017-03-26	2017-03-29	2017-04-06	1.21	3	1	2017-08-06	130	NA	NA	no	NA
CU4NGn	CU4NGn3	CU4n	CU	foothill	uninvaded	not exposed	NG1	2017-03-26	2017-03-29	2017-04-06	1.21	3	1	NA	NA	NA	NA	no	NA
PA4G	PA4G1	PA4	PA	lowland	invaded	crayfish exposed	G2	2017-03-09	2017-03-16	2017-03-23	1.3493	3	1	2017-06-13	89	NA	NA	yes	9.2	insufficient quality of the photo: fl and tbf excluded
PA4G	PA4G3	PA4	PA	lowland	invaded	crayfish exposed	G2	2017-03-09	2017-03-16	2017-03-23	1.3493	3	1	2017-07-26	132	1.513	0.769	yes	12.9
PA4G	PA4G2	PA4	PA	lowland	invaded	crayfish exposed	G2	2017-03-09	2017-03-16	2017-03-23	1.3493	3	1	2017-06-20	96	NA	NA	no	NA
PA4NG	NA	PA4	PA	lowland	invaded	not exposed	NG2	2017-03-09	2017-03-16	2017-03-23	1.3087	NA	0	NA	NA	NA	NA	no	NA
PA4NG	NA	PA4	PA	lowland	invaded	not exposed	NG2	2017-03-09	2017-03-16	2017-03-23	1.3087	NA	0	NA	NA	NA	NA	no	NA
PA4NG	NA	PA4	PA	lowland	invaded	not exposed	NG2	2017-03-09	2017-03-16	2017-03-23	1.3087	NA	0	NA	NA	NA	NA	no	NA
PA5G	PA5G1	PA5	PA	lowland	invaded	crayfish exposed	G3	2017-03-09	2017-03-16	2017-03-24	0.99	1	1	2017-06-16	92	1.214	0.532	yes	12.8
PA5G	NA	PA5	PA	lowland	invaded	crayfish exposed	G3	2017-03-09	2017-03-16	2017-03-24	0.99	NA	0	NA	NA	NA	NA	no	NA
PA5G	NA	PA5	PA	lowland	invaded	crayfish exposed	G3	2017-03-09	2017-03-16	2017-03-24	0.99	NA	0	NA	NA	NA	NA	no	NA
PA5NG	PA5NG1	PA5	PA	lowland	invaded	not exposed	NG3	2017-03-09	2017-03-16	2017-03-24	1.0497	1	1	2017-07-21	127	NA	NA	no	NA
PA5NG	NA	PA5	PA	lowland	invaded	not exposed	NG3	2017-03-09	2017-03-16	2017-03-24	1.0497	NA	0	NA	NA	NA	NA	no	NA
PA5NG	NA	PA5	PA	lowland	invaded	not exposed	NG3	2017-03-09	2017-03-16	2017-03-24	1.0497	NA	0	NA	NA	NA	NA	no	NA
PA6G	PA6G1	PA6	PA	lowland	invaded	crayfish exposed	G3	2017-03-09	2017-03-16	2017-03-23	1.2902	3	1	2017-06-06	82	1.251	0.497	yes	10.6
PA6G	PA6G2	PA6	PA	lowland	invaded	crayfish exposed	G3	2017-03-09	2017-03-16	2017-03-23	1.2902	3	1	2017-06-07	83	1.332	0.539	yes	8
PA6G	PA6G3	PA6	PA	lowland	invaded	crayfish exposed	G3	2017-03-09	2017-03-16	2017-03-23	1.2902	3	1	2017-06-18	94	1.228	0.526	yes	9.5
PA6NG	PA6NG1	PA6	PA	lowland	invaded	not exposed	NG3	2017-03-09	2017-03-16	2017-03-23	1.447	1	1	2017-07-21	127	1.542	0.679	yes	10
PA6NG	NA	PA6	PA	lowland	invaded	not exposed	NG3	2017-03-09	2017-03-16	2017-03-23	1.447	NA	0	NA	NA	NA	NA	no	NA
PA6NG	NA	PA6	PA	lowland	invaded	not exposed	NG3	2017-03-09	2017-03-16	2017-03-23	1.447	NA	0	NA	NA	NA	NA	no	NA
AL2G	AL2G1	AL2	AL	foothill	invaded	crayfish exposed	G1	2017-03-10	2017-03-15	2017-03-24	1.0763	1	1	2017-06-06	83	1.381	0.686	yes	14.8
AL2G	NA	AL2	AL	foothill	invaded	crayfish exposed	G1	2017-03-10	2017-03-15	2017-03-24	1.0763	NA	0	NA	NA	NA	NA	no	NA
AL2G	NA	AL2	AL	foothill	invaded	crayfish exposed	G1	2017-03-10	2017-03-15	2017-03-24	1.0763	NA	0	NA	NA	NA	NA	no	NA
AL2NG	AL2NG1	AL2	AL	foothill	invaded	not exposed	NG1	2017-03-10	2017-03-15	2017-03-24	1.0113	1	1	2017-06-11	88	1.293	0.596	yes	12.6
AL2NG	NA	AL2	AL	foothill	invaded	not exposed	NG1	2017-03-10	2017-03-15	2017-03-24	1.0113	NA	0	NA	NA	NA	NA	no	NA
AL2NG	NA	AL2	AL	foothill	invaded	not exposed	NG1	2017-03-10	2017-03-15	2017-03-24	1.0113	NA	0	NA	NA	NA	NA	no	NA
AL3G	NA	AL3	AL	foothill	invaded	crayfish exposed	G2	2017-03-10	2017-03-18	2017-03-25	1.0637	NA	0	NA	NA	NA	NA	no	NA
AL3G	NA	AL3	AL	foothill	invaded	crayfish exposed	G2	2017-03-10	2017-03-18	2017-03-25	1.0637	NA	0	NA	NA	NA	NA	no	NA
AL3G	NA	AL3	AL	foothill	invaded	crayfish exposed	G2	2017-03-10	2017-03-18	2017-03-25	1.0637	NA	0	NA	NA	NA	NA	no	NA
AL3NG	AL3NG1	AL3	AL	foothill	invaded	not exposed	NG2	2017-03-10	2017-03-18	2017-03-25	1.033	2	1	2017-06-05	79	1.197	0.519	yes	5.4
AL3NG	AL3NG2	AL3	AL	foothill	invaded	not exposed	NG2	2017-03-10	2017-03-18	2017-03-25	1.033	2	1	2017-07-18	122	NA	NA	no	NA
AL3NG	NA	AL3	AL	foothill	invaded	not exposed	NG2	2017-03-10	2017-03-18	2017-03-25	1.033	NA	0	NA	NA	NA	NA	no	NA
AL4G	AL4G1	AL4	AL	foothill	invaded	crayfish exposed	G2	2017-03-10	2017-03-16	2017-03-24	1.0933	1	1	2017-06-18	94	NA	NA	no	NA
AL4G	NA	AL4	AL	foothill	invaded	crayfish exposed	G2	2017-03-10	2017-03-16	2017-03-24	1.0933	NA	0	NA	NA	NA	NA	no	NA
AL4G	NA	AL4	AL	foothill	invaded	crayfish exposed	G2	2017-03-10	2017-03-16	2017-03-24	1.0933	NA	0	NA	NA	NA	NA	no	NA
AL4NG	NA	AL4	AL	foothill	invaded	not exposed	NG2	2017-03-10	2017-03-16	2017-03-24	0.995	NA	0	NA	NA	NA	NA	no	NA
AL4NG	NA	AL4	AL	foothill	invaded	not exposed	NG2	2017-03-10	2017-03-16	2017-03-24	0.995	NA	0	NA	NA	NA	NA	no	NA
AL4NG	NA	AL4	AL	foothill	invaded	not exposed	NG2	2017-03-10	2017-03-16	2017-03-24	0.995	NA	0	NA	NA	NA	NA	no	NA
T32G	T32G2	T32	T3	lowland	invaded	crayfish exposed	G1	2017-03-11	2017-03-15	2017-03-25	1.2033	2	1	2017-06-24	101	1.121	0.421	yes	7.1
T32G	T32G1	T32	T3	lowland	invaded	crayfish exposed	G1	2017-03-11	2017-03-15	2017-03-25	1.2033	2	1	2017-06-10	87	NA	NA	no	NA
T32G	NA	T32	T3	lowland	invaded	crayfish exposed	G1	2017-03-11	2017-03-15	2017-03-25	1.2033	NA	0	NA	NA	NA	NA	no	NA
T32NG	T32NG1	T32	T3	lowland	invaded	not exposed	NG1	2017-03-11	2017-03-15	2017-03-25	1.0563	1	1	2017-06-13	90	NA	NA	yes	9.8	insufficient quality of the photo: fl and tbf excluded
T32NG	NA	T32	T3	lowland	invaded	not exposed	NG1	2017-03-11	2017-03-15	2017-03-25	1.0563	NA	0	NA	NA	NA	NA	no	NA
T32NG	NA	T32	T3	lowland	invaded	not exposed	NG1	2017-03-11	2017-03-15	2017-03-25	1.0563	NA	0	NA	NA	NA	NA	no	NA
T33G	NA	T33	T3	lowland	invaded	crayfish exposed	G2	2017-03-11	2017-03-16	2017-03-24	1.003	NA	0	NA	NA	NA	NA	no	NA
T33G	NA	T33	T3	lowland	invaded	crayfish exposed	G2	2017-03-11	2017-03-16	2017-03-24	1.003	NA	0	NA	NA	NA	NA	no	NA
T33G	NA	T33	T3	lowland	invaded	crayfish exposed	G2	2017-03-11	2017-03-16	2017-03-24	1.003	NA	0	NA	NA	NA	NA	no	NA
T33NG	T33NG2	T33	T3	lowland	invaded	not exposed	NG2	2017-03-11	2017-03-16	2017-03-24	1.0317	2	1	2017-07-27	133	1.341	0.551	yes	10
T33NG	T33NG1	T33	T3	lowland	invaded	not exposed	NG2	2017-03-11	2017-03-16	2017-03-24	1.0317	2	1	2017-06-07	83	NA	NA	no	NA
T33NG	NA	T33	T3	lowland	invaded	not exposed	NG2	2017-03-11	2017-03-16	2017-03-24	1.0317	NA	0	NA	NA	NA	NA	no	NA
T34G	NA	T34	T3	lowland	invaded	crayfish exposed	G2	2017-03-11	2017-03-16	2017-03-24	0.9997	NA	0	NA	NA	NA	NA	no	NA
T34G	NA	T34	T3	lowland	invaded	crayfish exposed	G2	2017-03-11	2017-03-16	2017-03-24	0.9997	NA	0	NA	NA	NA	NA	no	NA
T34G	NA	T34	T3	lowland	invaded	crayfish exposed	G2	2017-03-11	2017-03-16	2017-03-24	0.9997	NA	0	NA	NA	NA	NA	no	NA
T34NG	T34NG1	T34	T3	lowland	invaded	not exposed	NG2	2017-03-11	2017-03-16	2017-03-24	0.97	2	1	2017-06-26	102	1.112	0.419	yes	6.3
T34NG	T34NG2	T34	T3	lowland	invaded	not exposed	NG2	2017-03-11	2017-03-16	2017-03-24	0.97	2	1	2017-07-21	127	1.34	0.589	yes	7
T34NG	NA	T34	T3	lowland	invaded	not exposed	NG2	2017-03-11	2017-03-16	2017-03-24	0.97	NA	0	NA	NA	NA	NA	no	NA
T35G	T35G2	T35	T3	lowland	invaded	crayfish exposed	G3	2017-03-11	2017-03-18	2017-03-25	1.0433	3	1	2017-06-18	92	1.119	0.47	yes	7.5
T35G	T35G3	T35	T3	lowland	invaded	crayfish exposed	G3	2017-03-11	2017-03-18	2017-03-25	1.0433	3	1	2017-07-21	125	1.576	0.792	yes	13.3
T35G	T35G1	T35	T3	lowland	invaded	crayfish exposed	G3	2017-03-11	2017-03-18	2017-03-25	1.0433	3	1	2017-06-12	86	NA	NA	no	NA
T35NG	T35NG2	T35	T3	lowland	invaded	not exposed	NG3	2017-03-11	2017-03-18	2017-03-25	1.0213	3	1	2017-07-15	119	1.156	0.534	yes	9.3
T35NG	T35NG3	T35	T3	lowland	invaded	not exposed	NG3	2017-03-11	2017-03-18	2017-03-25	1.0213	3	1	2017-07-28	132	1.283	0.596	yes	11.5
T35NG	T35NG1	T35	T3	lowland	invaded	not exposed	NG3	2017-03-11	2017-03-18	2017-03-25	1.0213	3	1	2017-06-15	89	NA	NA	no	NA
MZst1G	MZ1G1	MZst1	MZ	foothill	invaded	crayfish exposed	G1	2017-03-10	2017-03-18	2017-03-25	1.1237	2	1	2017-06-07	81	1.351	0.601	yes	10.7
MZst1G	MZ1G2	MZst1	MZ	foothill	invaded	crayfish exposed	G1	2017-03-10	2017-03-18	2017-03-25	1.1237	2	1	2017-07-18	122	1.532	0.738	yes	15.2
MZst1G	NA	MZst1	MZ	foothill	invaded	crayfish exposed	G1	2017-03-10	2017-03-18	2017-03-25	1.1237	NA	0	NA	NA	NA	NA	no	NA
MZ1Gn	MZ1Gn1	MZ1n	MZ	foothill	invaded	crayfish exposed	G1	2017-03-27	2017-03-31	2017-04-07	1.3227	3	1	2017-07-21	112	1.242	0.524	yes	9.1
MZ1Gn	MZ1Gn3	MZ1n	MZ	foothill	invaded	crayfish exposed	G1	2017-03-27	2017-03-31	2017-04-07	1.3227	3	1	2017-08-03	125	1.454	0.614	yes	10.8
MZ1Gn	MZ1Gn2	MZ1n	MZ	foothill	invaded	crayfish exposed	G1	2017-03-27	2017-03-31	2017-04-07	1.3227	3	1	2017-07-23	114	NA	NA	no	NA
MZst1NG	MZ1NG1	MZst1	MZ	foothill	invaded	not exposed	NG1	2017-03-10	2017-03-18	2017-03-25	1.1483	2	1	2017-06-20	94	1.077	0.388	yes	6
MZst1NG	MZ1NG2	MZst1	MZ	foothill	invaded	not exposed	NG1	2017-03-10	2017-03-18	2017-03-25	1.1483	2	1	2017-07-17	121	1.35	0.579	yes	10.2
MZst1NG	NA	MZst1	MZ	foothill	invaded	not exposed	NG1	2017-03-10	2017-03-18	2017-03-25	1.1483	NA	0	NA	NA	NA	NA	no	NA
MZ1NGn	MZ1NGn1	MZ1n	MZ	foothill	invaded	not exposed	NG1	2017-03-27	2017-03-31	2017-04-07	1.3227	2	1	2017-07-21	112	NA	NA	no	NA
MZ1NGn	MZ1NGn2	MZ1n	MZ	foothill	invaded	not exposed	NG1	2017-03-27	2017-03-31	2017-04-07	1.3227	2	1	NA	NA	NA	NA	no	NA
MZ1NGn	NA	MZ1n	MZ	foothill	invaded	not exposed	NG1	2017-03-27	2017-03-31	2017-04-07	1.3227	NA	0	NA	NA	NA	NA	no	NA
MZ2Gn	NA	MZ2n	MZ	foothill	invaded	crayfish exposed	G1	2017-03-27	2017-03-31	2017-04-08	1.312	NA	0	NA	NA	NA	NA	no	NA
MZ2Gn	MZ2Gn1	MZ2n	MZ	foothill	invaded	crayfish exposed	G1	2017-03-27	2017-03-31	2017-04-08	1.312	2	1	2017-07-21	112	1.547	0.734	yes	11.3
MZ2Gn	MZ2Gn2	MZ2n	MZ	foothill	invaded	crayfish exposed	G1	2017-03-27	2017-03-31	2017-04-08	1.312	2	1	2017-07-23	114	NA	NA	no	NA
MZ2NGn	MZ2NGn1	MZ2n	MZ	foothill	invaded	not exposed	NG1	2017-03-27	2017-03-31	2017-04-08	1.31	3	1	2017-07-28	119	NA	NA	no	NA
MZ2NGn	MZ2NGn2	MZ2n	MZ	foothill	invaded	not exposed	NG1	2017-03-27	2017-03-31	2017-04-08	1.31	3	1	2017-08-06	128	NA	NA	no	NA
MZ2NGn	MZ2NGn3	MZ2n	MZ	foothill	invaded	not exposed	NG1	2017-03-27	2017-03-31	2017-04-08	1.31	3	1	NA	NA	NA	NA	no	NA
MZ3Gn	NA	MZ3n	MZ	foothill	invaded	crayfish exposed	G2	2017-03-27	2017-04-01	2017-04-08	1.254	NA	0	NA	NA	NA	NA	no	NA
MZ3Gn	NA	MZ3n	MZ	foothill	invaded	crayfish exposed	G2	2017-03-27	2017-04-01	2017-04-08	1.254	NA	0	NA	NA	NA	NA	no	NA
MZ3Gn	MZ3Gn1	MZ3n	MZ	foothill	invaded	crayfish exposed	G2	2017-03-27	2017-04-01	2017-04-08	1.254	1	1	2017-06-27	87	NA	NA	no	NA
MZ3NGn	NA	MZ3n	MZ	foothill	invaded	not exposed	NG2	2017-03-27	2017-04-01	2017-04-08	1.2843	NA	0	NA	NA	NA	NA	no	NA
MZ3NGn	MZ3NGn1	MZ3n	MZ	foothill	invaded	not exposed	NG2	2017-03-27	2017-04-01	2017-04-08	1.2843	2	1	2017-07-21	111	1.398	0.545	yes	9.7
MZ3NGn	MZ3NGn2	MZ3n	MZ	foothill	invaded	not exposed	NG2	2017-03-27	2017-04-01	2017-04-08	1.2843	2	1	2017-07-24	114	1.471	0.576	yes	9.7
MZsos2G	MZ4G3	MZsos2	MZ	foothill	invaded	crayfish exposed	G2	2017-03-10	2017-03-16	2017-03-24	1.303	3	1	2017-06-26	102	1.204	0.468	yes	7.9
MZsos2G	MZ4G1	MZsos2	MZ	foothill	invaded	crayfish exposed	G2	2017-03-10	2017-03-16	2017-03-24	1.303	3	1	2017-06-14	90	NA	NA	no	NA
MZsos2G	MZ4G2	MZsos2	MZ	foothill	invaded	crayfish exposed	G2	2017-03-10	2017-03-16	2017-03-24	1.303	3	1	2017-06-20	96	NA	NA	no	NA
MZsos2NG	MZ4NG1	MZsos2	MZ	foothill	invaded	not exposed	NG2	2017-03-10	2017-03-16	2017-03-24	1.2617	2	1	2017-06-05	81	1.192	0.536	yes	8
MZsos2NG	MZ4NG2	MZsos2	MZ	foothill	invaded	not exposed	NG2	2017-03-10	2017-03-16	2017-03-24	1.2617	2	1	2017-07-23	129	NA	NA	no	NA
MZsos2NG	NA	MZsos2	MZ	foothill	invaded	not exposed	NG2	2017-03-10	2017-03-16	2017-03-24	1.2617	NA	0	NA	NA	NA	NA	no	NA
MZ4NGn	NA	MZ4n	MZ	foothill	invaded	not exposed	NG1	2017-03-27	2017-04-01	2017-04-08	1.3023	NA	0	NA	NA	NA	NA	no	NA
MZ4NGn	NA	MZ4n	MZ	foothill	invaded	not exposed	NG1	2017-03-27	2017-04-01	2017-04-08	1.3023	NA	0	NA	NA	NA	NA	no	NA
MZ4NGn	MZ4NGn1	MZ4n	MZ	foothill	invaded	not exposed	NG1	2017-03-27	2017-04-01	2017-04-08	1.3023	1	1	2017-06-24	84	1.211	0.52	yes	9.1
MZsos5G	MZ5G1	MZsos5	MZ	foothill	invaded	crayfish exposed	G3	2017-03-10	2017-03-16	2017-03-23	1.4153	3	1	2017-06-09	85	1.184	0.532	yes	7.8
MZsos5G	MZ5G2	MZsos5	MZ	foothill	invaded	crayfish exposed	G3	2017-03-10	2017-03-16	2017-03-23	1.4153	3	1	2017-06-09	85	1.231	0.46	yes	6
MZsos5G	MZ5G3	MZsos5	MZ	foothill	invaded	crayfish exposed	G3	2017-03-10	2017-03-16	2017-03-23	1.4153	3	1	2017-07-23	129	1.777	0.863	yes	23.6
MZ5Gn	NA	MZ5n	MZ	foothill	invaded	crayfish exposed	G3	2017-03-27	2017-04-01	2017-04-07	1.2257	NA	0	NA	NA	NA	NA	no	NA
MZ5Gn	MZ5Gn1	MZ5n	MZ	foothill	invaded	crayfish exposed	G3	2017-03-27	2017-04-01	2017-04-07	1.2257	2	1	2017-07-22	112	1.459	0.665	yes	10.2
MZ5Gn	MZ5Gn2	MZ5n	MZ	foothill	invaded	crayfish exposed	G3	2017-03-27	2017-04-01	2017-04-07	1.2257	2	1	2017-07-23	113	1.441	0.638	yes	13.2
MZsos5NG	MZ5NG1	MZsos5	MZ	foothill	invaded	not exposed	NG3	2017-03-10	2017-03-16	2017-03-23	1.2928	2	1	2017-06-06	82	1.275	0.538	yes	4.8
MZsos5NG	NA	MZsos5	MZ	foothill	invaded	not exposed	NG3	2017-03-10	2017-03-16	2017-03-23	1.2928	NA	0	NA	NA	NA	NA	no	NA
MZsos5NG	MZ5NG2	MZsos5	MZ	foothill	invaded	not exposed	NG3	2017-03-10	2017-03-16	2017-03-23	1.2928	2	1	2017-06-26	102	1.249	0.538	yes	9
MZ5NGn	MZ5NGn3	MZ5n	MZ	foothill	invaded	not exposed	NG3	2017-03-27	2017-04-01	2017-04-07	1.258	3	1	2017-07-22	112	1.579	0.692	yes	11.8
MZ5NGn	MZ5NGn1	MZ5n	MZ	foothill	invaded	not exposed	NG3	2017-03-27	2017-04-01	2017-04-07	1.258	3	1	2017-06-13	73	NA	NA	no	NA
MZ5NGn	MZ5NGn2	MZ5n	MZ	foothill	invaded	not exposed	NG3	2017-03-27	2017-04-01	2017-04-07	1.258	3	1	2017-07-01	91	NA	NA	no	NA
MZ6sosG	MZ6G1	MZsos6	MZ	foothill	invaded	crayfish exposed	G3	2017-03-10	2017-03-15	2017-03-23	1.378	3	1	2017-06-05	82	1.268	0.575	yes	12.2
MZ6sosG	MZ6G3	MZsos6	MZ	foothill	invaded	crayfish exposed	G3	2017-03-10	2017-03-15	2017-03-23	1.378	3	1	2017-06-26	103	1.318	0.544	yes	10.6
MZ6sosG	MZ6G2	MZsos6	MZ	foothill	invaded	crayfish exposed	G3	2017-03-10	2017-03-15	2017-03-23	1.378	3	1	2017-06-09	86	NA	NA	no	NA
MZsos6NG	MZ6NG2	MZsos6	MZ	foothill	invaded	not exposed	NG3	2017-03-10	2017-03-15	2017-03-23	1.3263	3	1	2017-06-26	103	1.213	0.536	yes	11.2
MZsos6NG	MZ6NG3	MZsos6	MZ	foothill	invaded	not exposed	NG3	2017-03-10	2017-03-15	2017-03-23	1.3263	3	1	2017-07-01	108	NA	0.459	yes	7.9	insufficient quality of the photo: fl and tbf excluded
MZsos6NG	MZ6NG1	MZsos6	MZ	foothill	invaded	not exposed	NG3	2017-03-10	2017-03-15	2017-03-23	1.3263	3	1	2017-06-10	87	NA	NA	no	NA
MZ6NGn	MZ6NGn2	MZ6n	MZ	foothill	invaded	not exposed	NG2	2017-03-27	2017-03-31	2017-04-07	1.2873	2	1	2017-07-21	112	1.355	0.607	yes	8
MZ6NGn	MZ6NGn1	MZ6n	MZ	foothill	invaded	not exposed	NG2	2017-03-27	2017-03-31	2017-04-07	1.2873	2	1	2017-06-27	88	NA	NA	no	NA
MZ6NGn	NA	MZ6n	MZ	foothill	invaded	not exposed	NG2	2017-03-27	2017-03-31	2017-04-07	1.2873	NA	0	NA	NA	NA	NA	no	NA
MZ6Gn	NA	MZ6n	MZ	foothill	invaded	crayfish exposed	G2	2017-03-27	2017-03-31	2017-04-07	1.3403	NA	0	NA	NA	NA	NA	no	NA
MZ6Gn	NA	MZ6n	MZ	foothill	invaded	crayfish exposed	G2	2017-03-27	2017-03-31	2017-04-07	1.3403	NA	0	NA	NA	NA	NA	no	NA
MZ6Gn	NA	MZ6n	MZ	foothill	invaded	crayfish exposed	G2	2017-03-27	2017-03-31	2017-04-07	1.3403	NA	0	NA	NA	NA	NA	no	NA
MZ4Gn	NA	MZ4n	MZ	foothill	invaded	crayfish exposed	G1	2017-03-27	2017-04-01	2017-04-08	1.324	NA	0	NA	NA	NA	NA	no	NA
MZ4Gn	NA	MZ4n	MZ	foothill	invaded	crayfish exposed	G1	2017-03-27	2017-04-01	2017-04-08	1.324	NA	0	NA	NA	NA	NA	no	NA
MZ4Gn	NA	MZ4n	MZ	foothill	invaded	crayfish exposed	G1	2017-03-27	2017-04-01	2017-04-08	1.324	NA	0	NA	NA	NA	NA	no	NA

## Sheet: 2017 rearing lenged
LEGEND
triad = tadpole triad identity
tadpole = tadpole identity
clucth = egg clutch identity
pop = population of origin
climate = climatic regime (foothill vs lowland)
status = invasion status (invaded vs uninvaded)
treat = rearing treatment (crayfish exposed vs not exposed)
tank = rearing tank identity
collection = egg-clutch collection date
datehatch = hatching date
datest25 = date tadpole reached Gosner's stage 25
mtotl_st25 = starting size: mean tadpole total length at Gosner's stage 25 (cm)
Ntapoles = number of surviving tadpoles per triad
surv = survival to metamorphosis
date_st45 = date tadpole reached Gosner's stage 45
Tst45 = development time (days from hatching to stage 45)
fl = froglet body size (cm)
tbf = froglet tibiofibula length (cm)
jumptest = froglet performing jump test
maxjump = maximum jumping distance (cm) reached by froglets over three jumps
notes = notes to post-metamorphic trait collection

## Sheet: Fig.1b
pop	lat	lon	spring temperature	climatic regime
AS	45.7039	9.63379	14.265	Foothill
A4	45.5528	9.52404	15.155	Lowland
GA	45.742	9.247	14.3443	Foothill
MT	45.7792	9.135	13.2914	Foothill
CU	45.7147	9.37406	13.5979	Foothill
TC	45.2689	8.97057	15.8014	Lowland
AL	45.7913	9.25523	14.1729	Foothill
T3	45.4648	8.79718	15.4621	Lowland
MZ	45.6186	9.2795	14.8179	Foothill
ZB	45.384	9.455	15.6393	Lowland

## Sheet: Fig.2a
clutch	pop	climate	Ntadpole	Tst45
AL06	AL	foothill	7	51
AL06	AL	foothill	7	51
AL06	AL	foothill	7	54
AL06	AL	foothill	7	54
AL06	AL	foothill	7	54
AL06	AL	foothill	7	54
AL06	AL	foothill	7	65
AL06	AL	foothill	7	NA
AL06	AL	foothill	7	NA
AL06	AL	foothill	7	NA
AL08	AL	foothill	8	48
AL08	AL	foothill	8	51
AL08	AL	foothill	8	51
AL08	AL	foothill	8	54
AL08	AL	foothill	8	54
AL08	AL	foothill	8	56
AL08	AL	foothill	8	56
AL08	AL	foothill	8	57
AL08	AL	foothill	8	NA
AL08	AL	foothill	8	NA
AL31	AL	foothill	8	48
AL31	AL	foothill	8	48
AL31	AL	foothill	8	48
AL31	AL	foothill	8	49
AL31	AL	foothill	8	49
AL31	AL	foothill	8	49
AL31	AL	foothill	8	50
AL31	AL	foothill	8	68
AL31	AL	foothill	8	NA
AL31	AL	foothill	8	NA
AL35	AL	foothill	9	49
AL35	AL	foothill	9	51
AL35	AL	foothill	9	51
AL35	AL	foothill	9	54
AL35	AL	foothill	9	54
AL35	AL	foothill	9	54
AL35	AL	foothill	9	54
AL35	AL	foothill	9	61
AL35	AL	foothill	9	68
AL35	AL	foothill	9	NA
AL36	AL	foothill	10	49
AL36	AL	foothill	10	51
AL36	AL	foothill	10	54
AL36	AL	foothill	10	54
AL36	AL	foothill	10	54
AL36	AL	foothill	10	54
AL36	AL	foothill	10	56
AL36	AL	foothill	10	57
AL36	AL	foothill	10	58
AL36	AL	foothill	10	61
CU01	CU	foothill	6	50
CU01	CU	foothill	6	50
CU01	CU	foothill	6	50
CU01	CU	foothill	6	52
CU01	CU	foothill	6	57
CU01	CU	foothill	6	57
CU01	CU	foothill	6	NA
CU01	CU	foothill	6	NA
CU01	CU	foothill	6	NA
CU01	CU	foothill	6	NA
CU02	CU	foothill	10	52
CU02	CU	foothill	10	55
CU02	CU	foothill	10	55
CU02	CU	foothill	10	55
CU02	CU	foothill	10	55
CU02	CU	foothill	10	55
CU02	CU	foothill	10	55
CU02	CU	foothill	10	55
CU02	CU	foothill	10	55
CU02	CU	foothill	10	58
CU05	CU	foothill	10	50
CU05	CU	foothill	10	50
CU05	CU	foothill	10	50
CU05	CU	foothill	10	50
CU05	CU	foothill	10	52
CU05	CU	foothill	10	55
CU05	CU	foothill	10	55
CU05	CU	foothill	10	55
CU05	CU	foothill	10	59
CU05	CU	foothill	10	64
MZ01	MZ	foothill	9	49
MZ01	MZ	foothill	9	49
MZ01	MZ	foothill	9	49
MZ01	MZ	foothill	9	49
MZ01	MZ	foothill	9	51
MZ01	MZ	foothill	9	55
MZ01	MZ	foothill	9	55
MZ01	MZ	foothill	9	62
MZ01	MZ	foothill	9	62
MZ01	MZ	foothill	9	NA
MZ02	MZ	foothill	9	49
MZ02	MZ	foothill	9	50
MZ02	MZ	foothill	9	51
MZ02	MZ	foothill	9	51
MZ02	MZ	foothill	9	51
MZ02	MZ	foothill	9	52
MZ02	MZ	foothill	9	52
MZ02	MZ	foothill	9	55
MZ02	MZ	foothill	9	57
MZ02	MZ	foothill	9	NA
MZ03	MZ	foothill	8	50
MZ03	MZ	foothill	8	50
MZ03	MZ	foothill	8	51
MZ03	MZ	foothill	8	51
MZ03	MZ	foothill	8	51
MZ03	MZ	foothill	8	55
MZ03	MZ	foothill	8	55
MZ03	MZ	foothill	8	55
MZ03	MZ	foothill	8	NA
MZ03	MZ	foothill	8	NA
MZ04	MZ	foothill	7	49
MZ04	MZ	foothill	7	49
MZ04	MZ	foothill	7	50
MZ04	MZ	foothill	7	50
MZ04	MZ	foothill	7	50
MZ04	MZ	foothill	7	50
MZ04	MZ	foothill	7	51
MZ04	MZ	foothill	7	NA
MZ04	MZ	foothill	7	NA
MZ04	MZ	foothill	7	NA
MZ13	MZ	foothill	2	49
MZ13	MZ	foothill	2	62
MZ13	MZ	foothill	2	NA
MZ13	MZ	foothill	2	NA
MZ13	MZ	foothill	2	NA
MZ13	MZ	foothill	2	NA
MZ13	MZ	foothill	2	NA
MZ13	MZ	foothill	2	NA
MZ13	MZ	foothill	2	NA
MZ13	MZ	foothill	2	NA
ZB01	ZB	lowland	4	49
ZB01	ZB	lowland	4	49
ZB01	ZB	lowland	4	49
ZB01	ZB	lowland	4	49
ZB01	ZB	lowland	4	NA
ZB01	ZB	lowland	4	NA
ZB01	ZB	lowland	4	NA
ZB01	ZB	lowland	4	NA
ZB01	ZB	lowland	4	NA
ZB01	ZB	lowland	4	NA
ZB02	ZB	lowland	9	55
ZB02	ZB	lowland	9	55
ZB02	ZB	lowland	9	55
ZB02	ZB	lowland	9	58
ZB02	ZB	lowland	9	59
ZB02	ZB	lowland	9	59
ZB02	ZB	lowland	9	59
ZB02	ZB	lowland	9	73
ZB02	ZB	lowland	9	77
ZB02	ZB	lowland	9	NA
ZB03	ZB	lowland	9	50
ZB03	ZB	lowland	9	51
ZB03	ZB	lowland	9	51
ZB03	ZB	lowland	9	52
ZB03	ZB	lowland	9	52
ZB03	ZB	lowland	9	55
ZB03	ZB	lowland	9	55
ZB03	ZB	lowland	9	62
ZB03	ZB	lowland	9	79
ZB03	ZB	lowland	9	NA
ZB04	ZB	lowland	7	55
ZB04	ZB	lowland	7	57
ZB04	ZB	lowland	7	57
ZB04	ZB	lowland	7	59
ZB04	ZB	lowland	7	62
ZB04	ZB	lowland	7	62
ZB04	ZB	lowland	7	62
ZB04	ZB	lowland	7	NA
ZB04	ZB	lowland	7	NA
ZB04	ZB	lowland	7	NA
ZB05	ZB	lowland	10	52
ZB05	ZB	lowland	10	57
ZB05	ZB	lowland	10	57
ZB05	ZB	lowland	10	57
ZB05	ZB	lowland	10	57
ZB05	ZB	lowland	10	57
ZB05	ZB	lowland	10	64
ZB05	ZB	lowland	10	64
ZB05	ZB	lowland	10	69
ZB05	ZB	lowland	10	69
TI02	TI	lowland	8	49
TI02	TI	lowland	8	50
TI02	TI	lowland	8	51
TI02	TI	lowland	8	55
TI02	TI	lowland	8	55
TI02	TI	lowland	8	55
TI02	TI	lowland	8	55
TI02	TI	lowland	8	57
TI02	TI	lowland	8	NA
TI02	TI	lowland	8	NA
TI05	TI	lowland	9	52
TI05	TI	lowland	9	55
TI05	TI	lowland	9	55
TI05	TI	lowland	9	55
TI05	TI	lowland	9	55
TI05	TI	lowland	9	55
TI05	TI	lowland	9	57
TI05	TI	lowland	9	57
TI05	TI	lowland	9	62
TI05	TI	lowland	9	NA
TI06	TI	lowland	8	55
TI06	TI	lowland	8	55
TI06	TI	lowland	8	55
TI06	TI	lowland	8	55
TI06	TI	lowland	8	55
TI06	TI	lowland	8	58
TI06	TI	lowland	8	58
TI06	TI	lowland	8	59
TI06	TI	lowland	8	NA
TI06	TI	lowland	8	NA
TI08	TI	lowland	4	59
TI08	TI	lowland	4	62
TI08	TI	lowland	4	64
TI08	TI	lowland	4	66
TI08	TI	lowland	4	NA
TI08	TI	lowland	4	NA
TI08	TI	lowland	4	NA
TI08	TI	lowland	4	NA
TI08	TI	lowland	4	NA
TI08	TI	lowland	4	NA
TI14	TI	lowland	9	55
TI14	TI	lowland	9	55
TI14	TI	lowland	9	55
TI14	TI	lowland	9	55
TI14	TI	lowland	9	57
TI14	TI	lowland	9	59
TI14	TI	lowland	9	59
TI14	TI	lowland	9	59
TI14	TI	lowland	9	66
TI14	TI	lowland	9	NA

## Sheet: Fig.2b-e
clutch	pop	climate	status	treat	tank	Ntapoles	Tst45
AS1	AS	foothill	uninvaded	crayfish exposed	G1	3	99
AS1	AS	foothill	uninvaded	crayfish exposed	G1	3	81
AS1	AS	foothill	uninvaded	crayfish exposed	G1	3	85
AS1n	AS	foothill	uninvaded	crayfish exposed	G3	1	108
AS1n	AS	foothill	uninvaded	crayfish exposed	G3	NA	NA
AS1n	AS	foothill	uninvaded	crayfish exposed	G3	NA	NA
AS1	AS	foothill	uninvaded	not exposed	NG1	2	130
AS1	AS	foothill	uninvaded	not exposed	NG1	2	91
AS1	AS	foothill	uninvaded	not exposed	NG1	NA	NA
AS1n	AS	foothill	uninvaded	not exposed	NG3	2	114
AS1n	AS	foothill	uninvaded	not exposed	NG3	2	122
AS1n	AS	foothill	uninvaded	not exposed	NG3	NA	NA
AS2	AS	foothill	uninvaded	crayfish exposed	G1	1	95
AS2	AS	foothill	uninvaded	crayfish exposed	G1	NA	NA
AS2	AS	foothill	uninvaded	crayfish exposed	G1	NA	NA
AS2n	AS	foothill	uninvaded	crayfish exposed	G3	2	106
AS2n	AS	foothill	uninvaded	crayfish exposed	G3	2	108
AS2n	AS	foothill	uninvaded	crayfish exposed	G3	NA	NA
AS2	AS	foothill	uninvaded	not exposed	NG1	2	145
AS2	AS	foothill	uninvaded	not exposed	NG1	2	101
AS2	AS	foothill	uninvaded	not exposed	NG1	NA	NA
AS2n	AS	foothill	uninvaded	not exposed	NG3	NA	NA
AS2n	AS	foothill	uninvaded	not exposed	NG3	NA	NA
AS2n	AS	foothill	uninvaded	not exposed	NG3	NA	NA
AS3n	AS	foothill	uninvaded	crayfish exposed	G1	NA	NA
AS3n	AS	foothill	uninvaded	crayfish exposed	G1	NA	NA
AS3n	AS	foothill	uninvaded	crayfish exposed	G1	NA	NA
AS3n	AS	foothill	uninvaded	not exposed	NG1	2	125
AS3n	AS	foothill	uninvaded	not exposed	NG1	2	129
AS3n	AS	foothill	uninvaded	not exposed	NG1	NA	NA
AS4	AS	foothill	uninvaded	crayfish exposed	G2	3	97
AS4	AS	foothill	uninvaded	crayfish exposed	G2	3	86
AS4	AS	foothill	uninvaded	crayfish exposed	G2	3	112
AS4n	AS	foothill	uninvaded	crayfish exposed	G1	3	108
AS4n	AS	foothill	uninvaded	crayfish exposed	G1	3	119
AS4n	AS	foothill	uninvaded	crayfish exposed	G1	3	132
AS4	AS	foothill	uninvaded	not exposed	NG2	NA	NA
AS4	AS	foothill	uninvaded	not exposed	NG2	NA	NA
AS4	AS	foothill	uninvaded	not exposed	NG2	NA	NA
AS4n	AS	foothill	uninvaded	not exposed	NG1	2	111
AS4n	AS	foothill	uninvaded	not exposed	NG1	2	NA
AS4n	AS	foothill	uninvaded	not exposed	NG1	NA	NA
AS5	AS	foothill	uninvaded	crayfish exposed	G3	3	128
AS5	AS	foothill	uninvaded	crayfish exposed	G3	3	130
AS5	AS	foothill	uninvaded	crayfish exposed	G3	3	135
AS5n	AS	foothill	uninvaded	crayfish exposed	G3	1	102
AS5n	AS	foothill	uninvaded	crayfish exposed	G3	NA	NA
AS5n	AS	foothill	uninvaded	crayfish exposed	G3	NA	NA
AS5	AS	foothill	uninvaded	not exposed	NG3	2	128
AS5	AS	foothill	uninvaded	not exposed	NG3	2	133
AS5	AS	foothill	uninvaded	not exposed	NG3	NA	NA
AS5n	AS	foothill	uninvaded	not exposed	NG3	2	114
AS5n	AS	foothill	uninvaded	not exposed	NG3	2	119
AS5n	AS	foothill	uninvaded	not exposed	NG3	NA	NA
AS6	AS	foothill	uninvaded	crayfish exposed	G3	1	103
AS6	AS	foothill	uninvaded	crayfish exposed	G3	NA	NA
AS6	AS	foothill	uninvaded	crayfish exposed	G3	NA	NA
AS6n	AS	foothill	uninvaded	crayfish exposed	G3	1	83
AS6n	AS	foothill	uninvaded	crayfish exposed	G3	NA	NA
AS6n	AS	foothill	uninvaded	crayfish exposed	G3	NA	NA
AS6	AS	foothill	uninvaded	not exposed	NG3	3	128
AS6	AS	foothill	uninvaded	not exposed	NG3	3	93
AS6	AS	foothill	uninvaded	not exposed	NG3	3	131
AS6n	AS	foothill	uninvaded	not exposed	NG3	NA	NA
AS6n	AS	foothill	uninvaded	not exposed	NG3	NA	NA
AS6n	AS	foothill	uninvaded	not exposed	NG3	NA	NA
A41	A4	lowland	invaded	crayfish exposed	G1	3	86
A41	A4	lowland	invaded	crayfish exposed	G1	3	104
A41	A4	lowland	invaded	crayfish exposed	G1	3	91
A41	A4	lowland	invaded	not exposed	NG1	2	120
A41	A4	lowland	invaded	not exposed	NG1	2	130
A41	A4	lowland	invaded	not exposed	NG1	NA	NA
A42	A4	lowland	invaded	crayfish exposed	G1	1	77
A42	A4	lowland	invaded	crayfish exposed	G1	NA	NA
A42	A4	lowland	invaded	crayfish exposed	G1	NA	NA
A42n	A4	lowland	invaded	crayfish exposed	G3	3	110
A42n	A4	lowland	invaded	crayfish exposed	G3	3	115
A42n	A4	lowland	invaded	crayfish exposed	G3	3	76
A42	A4	lowland	invaded	not exposed	NG1	2	98
A42	A4	lowland	invaded	not exposed	NG1	2	125
A42	A4	lowland	invaded	not exposed	NG1	NA	NA
A42n	A4	lowland	invaded	not exposed	NG3	NA	NA
A42n	A4	lowland	invaded	not exposed	NG3	NA	NA
A42n	A4	lowland	invaded	not exposed	NG3	NA	NA
A43	A4	lowland	invaded	crayfish exposed	G2	NA	NA
A43	A4	lowland	invaded	crayfish exposed	G2	NA	NA
A43	A4	lowland	invaded	crayfish exposed	G2	NA	NA
A43n	A4	lowland	invaded	crayfish exposed	G1	1	90
A43n	A4	lowland	invaded	crayfish exposed	G1	NA	NA
A43n	A4	lowland	invaded	crayfish exposed	G1	NA	NA
A43	A4	lowland	invaded	not exposed	NG2	2	87
A43	A4	lowland	invaded	not exposed	NG2	2	104
A43	A4	lowland	invaded	not exposed	NG2	NA	NA
A43n	A4	lowland	invaded	not exposed	NG1	3	108
A43n	A4	lowland	invaded	not exposed	NG1	3	108
A43n	A4	lowland	invaded	not exposed	NG1	3	NA
A44	A4	lowland	invaded	crayfish exposed	G2	NA	NA
A44	A4	lowland	invaded	crayfish exposed	G2	NA	NA
A44	A4	lowland	invaded	crayfish exposed	G2	NA	NA
A44n	A4	lowland	invaded	crayfish exposed	G1	2	75
A44n	A4	lowland	invaded	crayfish exposed	G1	2	92
A44n	A4	lowland	invaded	crayfish exposed	G1	NA	NA
A44	A4	lowland	invaded	not exposed	NG2	1	86
A44	A4	lowland	invaded	not exposed	NG2	NA	NA
A44	A4	lowland	invaded	not exposed	NG2	NA	NA
A44n	A4	lowland	invaded	not exposed	NG1	2	114
A44n	A4	lowland	invaded	not exposed	NG1	2	117
A44n	A4	lowland	invaded	not exposed	NG1	NA	NA
A45	A4	lowland	invaded	crayfish exposed	G3	3	98
A45	A4	lowland	invaded	crayfish exposed	G3	3	86
A45	A4	lowland	invaded	crayfish exposed	G3	3	90
A45n	A4	lowland	invaded	crayfish exposed	G3	NA	NA
A45n	A4	lowland	invaded	crayfish exposed	G3	NA	NA
A45n	A4	lowland	invaded	crayfish exposed	G3	NA	NA
A45	A4	lowland	invaded	not exposed	NG3	2	123
A45	A4	lowland	invaded	not exposed	NG3	2	101
A45	A4	lowland	invaded	not exposed	NG3	NA	NA
A45n	A4	lowland	invaded	not exposed	NG3	1	122
A45n	A4	lowland	invaded	not exposed	NG3	NA	NA
A45n	A4	lowland	invaded	not exposed	NG3	NA	NA
A46	A4	lowland	invaded	crayfish exposed	G3	2	83
A46	A4	lowland	invaded	crayfish exposed	G3	2	88
A46	A4	lowland	invaded	crayfish exposed	G3	NA	NA
A46	A4	lowland	invaded	not exposed	NG3	1	84
A46	A4	lowland	invaded	not exposed	NG3	NA	NA
A46	A4	lowland	invaded	not exposed	NG3	NA	NA
GA2n	GA	foothill	invaded	crayfish exposed	G1	2	109
GA2n	GA	foothill	invaded	crayfish exposed	G1	2	80
GA2n	GA	foothill	invaded	crayfish exposed	G1	NA	NA
GA2n	GA	foothill	invaded	not exposed	NG1	1	124
GA2n	GA	foothill	invaded	not exposed	NG1	NA	NA
GA2n	GA	foothill	invaded	not exposed	NG1	NA	NA
GA3	GA	foothill	invaded	crayfish exposed	G2	3	125
GA3	GA	foothill	invaded	crayfish exposed	G2	3	131
GA3	GA	foothill	invaded	crayfish exposed	G2	3	127
GA3	GA	foothill	invaded	not exposed	G2	NA	NA
GA3	GA	foothill	invaded	not exposed	G2	NA	NA
GA3	GA	foothill	invaded	not exposed	G2	NA	NA
GA4	GA	foothill	invaded	crayfish exposed	G2	2	96
GA4	GA	foothill	invaded	crayfish exposed	G2	2	130
GA4	GA	foothill	invaded	crayfish exposed	G2	NA	NA
GA4n	GA	foothill	invaded	crayfish exposed	G1	NA	NA
GA4n	GA	foothill	invaded	crayfish exposed	G1	NA	NA
GA4n	GA	foothill	invaded	crayfish exposed	G1	NA	NA
GA4	GA	foothill	invaded	not exposed	NG2	2	81
GA4	GA	foothill	invaded	not exposed	NG2	2	96
GA4	GA	foothill	invaded	not exposed	NG2	NA	NA
GA4n	GA	foothill	invaded	not exposed	NG1	1	114
GA4n	GA	foothill	invaded	not exposed	NG1	NA	NA
GA4n	GA	foothill	invaded	not exposed	NG1	NA	NA
GA5	GA	foothill	invaded	crayfish exposed	G3	2	131
GA5	GA	foothill	invaded	crayfish exposed	G3	2	92
GA5	GA	foothill	invaded	crayfish exposed	G3	NA	NA
GA5	GA	foothill	invaded	not exposed	NG3	1	82
GA5	GA	foothill	invaded	not exposed	NG3	NA	NA
GA5	GA	foothill	invaded	not exposed	NG3	NA	NA
GA6	GA	foothill	invaded	crayfish exposed	G3	3	85
GA6	GA	foothill	invaded	crayfish exposed	G3	3	87
GA6	GA	foothill	invaded	crayfish exposed	G3	3	90
GA6	GA	foothill	invaded	not exposed	NG3	1	84
GA6	GA	foothill	invaded	not exposed	NG3	NA	NA
GA6	GA	foothill	invaded	not exposed	NG3	NA	NA
MT2	MT	foothill	uninvaded	crayfish exposed	G1	NA	NA
MT2	MT	foothill	uninvaded	crayfish exposed	G1	NA	NA
MT2	MT	foothill	uninvaded	crayfish exposed	G1	NA	NA
MT2	MT	foothill	uninvaded	not exposed	NG1	NA	NA
MT2	MT	foothill	uninvaded	not exposed	NG1	NA	NA
MT2	MT	foothill	uninvaded	not exposed	NG1	NA	NA
MT3	MT	foothill	uninvaded	crayfish exposed	G2	3	97
MT3	MT	foothill	uninvaded	crayfish exposed	G2	3	124
MT3	MT	foothill	uninvaded	crayfish exposed	G2	3	128
MT3	MT	foothill	uninvaded	not exposed	NG2	2	126
MT3	MT	foothill	uninvaded	not exposed	NG2	2	93
MT3	MT	foothill	uninvaded	not exposed	NG2	NA	NA
MT4	MT	foothill	uninvaded	crayfish exposed	G2	3	108
MT4	MT	foothill	uninvaded	crayfish exposed	G2	3	133
MT4	MT	foothill	uninvaded	crayfish exposed	G2	3	145
MT4	MT	foothill	uninvaded	not exposed	NG2	NA	NA
MT4	MT	foothill	uninvaded	not exposed	NG2	NA	NA
MT4	MT	foothill	uninvaded	not exposed	NG2	NA	NA
CU1n	CU	foothill	uninvaded	crayfish exposed	G1	NA	NA
CU1n	CU	foothill	uninvaded	crayfish exposed	G1	NA	NA
CU1n	CU	foothill	uninvaded	crayfish exposed	G1	NA	NA
CU1n	CU	foothill	uninvaded	not exposed	NG1	2	116
CU1n	CU	foothill	uninvaded	not exposed	NG1	2	121
CU1n	CU	foothill	uninvaded	not exposed	NG1	NA	NA
CU3	CU	foothill	uninvaded	crayfish exposed	G2	2	83
CU3	CU	foothill	uninvaded	crayfish exposed	G2	2	89
CU3	CU	foothill	uninvaded	crayfish exposed	G2	NA	NA
CU3	CU	foothill	uninvaded	not exposed	NG2	2	141
CU3	CU	foothill	uninvaded	not exposed	NG2	2	101
CU3	CU	foothill	uninvaded	not exposed	NG2	NA	NA
CU4	CU	foothill	uninvaded	crayfish exposed	G2	2	90
CU4	CU	foothill	uninvaded	crayfish exposed	G2	2	106
CU4	CU	foothill	uninvaded	crayfish exposed	G2	NA	NA
CU4n	CU	foothill	uninvaded	crayfish exposed	G1	2	81
CU4n	CU	foothill	uninvaded	crayfish exposed	G1	2	83
CU4n	CU	foothill	uninvaded	crayfish exposed	G1	NA	NA
CU4	CU	foothill	uninvaded	not exposed	NG2	NA	NA
CU4	CU	foothill	uninvaded	not exposed	NG2	NA	NA
CU4	CU	foothill	uninvaded	not exposed	NG2	NA	NA
CU4n	CU	foothill	uninvaded	not exposed	NG1	3	116
CU4n	CU	foothill	uninvaded	not exposed	NG1	3	130
CU4n	CU	foothill	uninvaded	not exposed	NG1	3	NA
PA4	PA	lowland	invaded	crayfish exposed	G2	3	89
PA4	PA	lowland	invaded	crayfish exposed	G2	3	132
PA4	PA	lowland	invaded	crayfish exposed	G2	3	96
PA4	PA	lowland	invaded	not exposed	NG2	NA	NA
PA4	PA	lowland	invaded	not exposed	NG2	NA	NA
PA4	PA	lowland	invaded	not exposed	NG2	NA	NA
PA5	PA	lowland	invaded	crayfish exposed	G3	1	92
PA5	PA	lowland	invaded	crayfish exposed	G3	NA	NA
PA5	PA	lowland	invaded	crayfish exposed	G3	NA	NA
PA5	PA	lowland	invaded	not exposed	NG3	1	127
PA5	PA	lowland	invaded	not exposed	NG3	NA	NA
PA5	PA	lowland	invaded	not exposed	NG3	NA	NA
PA6	PA	lowland	invaded	crayfish exposed	G3	3	82
PA6	PA	lowland	invaded	crayfish exposed	G3	3	83
PA6	PA	lowland	invaded	crayfish exposed	G3	3	94
PA6	PA	lowland	invaded	not exposed	NG3	1	127
PA6	PA	lowland	invaded	not exposed	NG3	NA	NA
PA6	PA	lowland	invaded	not exposed	NG3	NA	NA
AL2	AL	foothill	invaded	crayfish exposed	G1	1	83
AL2	AL	foothill	invaded	crayfish exposed	G1	NA	NA
AL2	AL	foothill	invaded	crayfish exposed	G1	NA	NA
AL2	AL	foothill	invaded	not exposed	NG1	1	88
AL2	AL	foothill	invaded	not exposed	NG1	NA	NA
AL2	AL	foothill	invaded	not exposed	NG1	NA	NA
AL3	AL	foothill	invaded	crayfish exposed	G2	NA	NA
AL3	AL	foothill	invaded	crayfish exposed	G2	NA	NA
AL3	AL	foothill	invaded	crayfish exposed	G2	NA	NA
AL3	AL	foothill	invaded	not exposed	NG2	2	79
AL3	AL	foothill	invaded	not exposed	NG2	2	122
AL3	AL	foothill	invaded	not exposed	NG2	NA	NA
AL4	AL	foothill	invaded	crayfish exposed	G2	1	94
AL4	AL	foothill	invaded	crayfish exposed	G2	NA	NA
AL4	AL	foothill	invaded	crayfish exposed	G2	NA	NA
AL4	AL	foothill	invaded	not exposed	NG2	NA	NA
AL4	AL	foothill	invaded	not exposed	NG2	NA	NA
AL4	AL	foothill	invaded	not exposed	NG2	NA	NA
T32	T3	lowland	invaded	crayfish exposed	G1	2	101
T32	T3	lowland	invaded	crayfish exposed	G1	2	87
T32	T3	lowland	invaded	crayfish exposed	G1	NA	NA
T32	T3	lowland	invaded	not exposed	NG1	1	90
T32	T3	lowland	invaded	not exposed	NG1	NA	NA
T32	T3	lowland	invaded	not exposed	NG1	NA	NA
T33	T3	lowland	invaded	crayfish exposed	G2	NA	NA
T33	T3	lowland	invaded	crayfish exposed	G2	NA	NA
T33	T3	lowland	invaded	crayfish exposed	G2	NA	NA
T33	T3	lowland	invaded	not exposed	NG2	2	133
T33	T3	lowland	invaded	not exposed	NG2	2	83
T33	T3	lowland	invaded	not exposed	NG2	NA	NA
T34	T3	lowland	invaded	crayfish exposed	G2	NA	NA
T34	T3	lowland	invaded	crayfish exposed	G2	NA	NA
T34	T3	lowland	invaded	crayfish exposed	G2	NA	NA
T34	T3	lowland	invaded	not exposed	NG2	2	102
T34	T3	lowland	invaded	not exposed	NG2	2	127
T34	T3	lowland	invaded	not exposed	NG2	NA	NA
T35	T3	lowland	invaded	crayfish exposed	G3	3	92
T35	T3	lowland	invaded	crayfish exposed	G3	3	125
T35	T3	lowland	invaded	crayfish exposed	G3	3	86
T35	T3	lowland	invaded	not exposed	NG3	3	119
T35	T3	lowland	invaded	not exposed	NG3	3	132
T35	T3	lowland	invaded	not exposed	NG3	3	89
MZst1	MZ	foothill	invaded	crayfish exposed	G1	2	81
MZst1	MZ	foothill	invaded	crayfish exposed	G1	2	122
MZst1	MZ	foothill	invaded	crayfish exposed	G1	NA	NA
MZ1n	MZ	foothill	invaded	crayfish exposed	G1	3	112
MZ1n	MZ	foothill	invaded	crayfish exposed	G1	3	125
MZ1n	MZ	foothill	invaded	crayfish exposed	G1	3	114
MZst1	MZ	foothill	invaded	not exposed	NG1	2	94
MZst1	MZ	foothill	invaded	not exposed	NG1	2	121
MZst1	MZ	foothill	invaded	not exposed	NG1	NA	NA
MZ1n	MZ	foothill	invaded	not exposed	NG1	2	112
MZ1n	MZ	foothill	invaded	not exposed	NG1	2	NA
MZ1n	MZ	foothill	invaded	not exposed	NG1	NA	NA
MZ2n	MZ	foothill	invaded	crayfish exposed	G1	NA	NA
MZ2n	MZ	foothill	invaded	crayfish exposed	G1	2	112
MZ2n	MZ	foothill	invaded	crayfish exposed	G1	2	114
MZ2n	MZ	foothill	invaded	not exposed	NG1	3	119
MZ2n	MZ	foothill	invaded	not exposed	NG1	3	128
MZ2n	MZ	foothill	invaded	not exposed	NG1	3	NA
MZ3n	MZ	foothill	invaded	crayfish exposed	G2	NA	NA
MZ3n	MZ	foothill	invaded	crayfish exposed	G2	NA	NA
MZ3n	MZ	foothill	invaded	crayfish exposed	G2	1	87
MZ3n	MZ	foothill	invaded	not exposed	NG2	NA	NA
MZ3n	MZ	foothill	invaded	not exposed	NG2	2	111
MZ3n	MZ	foothill	invaded	not exposed	NG2	2	114
MZsos2	MZ	foothill	invaded	crayfish exposed	G2	3	102
MZsos2	MZ	foothill	invaded	crayfish exposed	G2	3	90
MZsos2	MZ	foothill	invaded	crayfish exposed	G2	3	96
MZsos2	MZ	foothill	invaded	not exposed	NG2	2	81
MZsos2	MZ	foothill	invaded	not exposed	NG2	2	129
MZsos2	MZ	foothill	invaded	not exposed	NG2	NA	NA
MZ4n	MZ	foothill	invaded	not exposed	NG1	NA	NA
MZ4n	MZ	foothill	invaded	not exposed	NG1	NA	NA
MZ4n	MZ	foothill	invaded	not exposed	NG1	1	84
MZsos5	MZ	foothill	invaded	crayfish exposed	G3	3	85
MZsos5	MZ	foothill	invaded	crayfish exposed	G3	3	85
MZsos5	MZ	foothill	invaded	crayfish exposed	G3	3	129
MZ5n	MZ	foothill	invaded	crayfish exposed	G3	NA	NA
MZ5n	MZ	foothill	invaded	crayfish exposed	G3	2	112
MZ5n	MZ	foothill	invaded	crayfish exposed	G3	2	113
MZsos5	MZ	foothill	invaded	not exposed	NG3	2	82
MZsos5	MZ	foothill	invaded	not exposed	NG3	NA	NA
MZsos5	MZ	foothill	invaded	not exposed	NG3	2	102
MZ5n	MZ	foothill	invaded	not exposed	NG3	3	112
MZ5n	MZ	foothill	invaded	not exposed	NG3	3	73
MZ5n	MZ	foothill	invaded	not exposed	NG3	3	91
MZsos6	MZ	foothill	invaded	crayfish exposed	G3	3	82
MZsos6	MZ	foothill	invaded	crayfish exposed	G3	3	103
MZsos6	MZ	foothill	invaded	crayfish exposed	G3	3	86
MZsos6	MZ	foothill	invaded	not exposed	NG3	3	103
MZsos6	MZ	foothill	invaded	not exposed	NG3	3	108
MZsos6	MZ	foothill	invaded	not exposed	NG3	3	87
MZ6n	MZ	foothill	invaded	not exposed	NG2	2	112
MZ6n	MZ	foothill	invaded	not exposed	NG2	2	88
MZ6n	MZ	foothill	invaded	not exposed	NG2	NA	NA
MZ6n	MZ	foothill	invaded	crayfish exposed	G2	NA	NA
MZ6n	MZ	foothill	invaded	crayfish exposed	G2	NA	NA
MZ6n	MZ	foothill	invaded	crayfish exposed	G2	NA	NA
MZ4n	MZ	foothill	invaded	crayfish exposed	G1	NA	NA
MZ4n	MZ	foothill	invaded	crayfish exposed	G1	NA	NA
MZ4n	MZ	foothill	invaded	crayfish exposed	G1	NA	NA

## Sheet: Fig.3
tadpole	clutch	pop	climate	status	treat	tank	Ntapoles	Tst45	fl	tbf	maxjump
AS1G3	AS1	AS	foothill	uninvaded	crayfish exposed	G1	3	99	1.216	0.434	9.1
AS1G1	AS1	AS	foothill	uninvaded	crayfish exposed	G1	3	81	NA	NA	NA
AS1G2	AS1	AS	foothill	uninvaded	crayfish exposed	G1	3	85	NA	NA	NA
AS1Gn1	AS1n	AS	foothill	uninvaded	crayfish exposed	G3	1	108	1.669	0.799	18.8
NA	AS1n	AS	foothill	uninvaded	crayfish exposed	G3	NA	NA	NA	NA	NA
NA	AS1n	AS	foothill	uninvaded	crayfish exposed	G3	NA	NA	NA	NA	NA
AS1NG2	AS1	AS	foothill	uninvaded	not exposed	NG1	2	130	1.263	0.601	12.8
AS1NG1	AS1	AS	foothill	uninvaded	not exposed	NG1	2	91	NA	NA	NA
NA	AS1	AS	foothill	uninvaded	not exposed	NG1	NA	NA	NA	NA	NA
AS1NGn1	AS1n	AS	foothill	uninvaded	not exposed	NG3	2	114	1.499	0.622	8.5
AS1NGn2	AS1n	AS	foothill	uninvaded	not exposed	NG3	2	122	NA	NA	NA
NA	AS1n	AS	foothill	uninvaded	not exposed	NG3	NA	NA	NA	NA	NA
AS2G1	AS2	AS	foothill	uninvaded	crayfish exposed	G1	1	95	1.215	0.541	9.8
NA	AS2	AS	foothill	uninvaded	crayfish exposed	G1	NA	NA	NA	NA	NA
NA	AS2	AS	foothill	uninvaded	crayfish exposed	G1	NA	NA	NA	NA	NA
AS2Gn1	AS2n	AS	foothill	uninvaded	crayfish exposed	G3	2	106	NA	NA	NA
AS2Gn2	AS2n	AS	foothill	uninvaded	crayfish exposed	G3	2	108	1.35	0.615	10
NA	AS2n	AS	foothill	uninvaded	crayfish exposed	G3	NA	NA	NA	NA	NA
AS2NG2	AS2	AS	foothill	uninvaded	not exposed	NG1	2	145	1.364	0.535	10.5
AS2NG1	AS2	AS	foothill	uninvaded	not exposed	NG1	2	101	NA	NA	NA
NA	AS2	AS	foothill	uninvaded	not exposed	NG1	NA	NA	NA	NA	NA
NA	AS2n	AS	foothill	uninvaded	not exposed	NG3	NA	NA	NA	NA	NA
NA	AS2n	AS	foothill	uninvaded	not exposed	NG3	NA	NA	NA	NA	NA
NA	AS2n	AS	foothill	uninvaded	not exposed	NG3	NA	NA	NA	NA	NA
NA	AS3n	AS	foothill	uninvaded	crayfish exposed	G1	NA	NA	NA	NA	NA
NA	AS3n	AS	foothill	uninvaded	crayfish exposed	G1	NA	NA	NA	NA	NA
NA	AS3n	AS	foothill	uninvaded	crayfish exposed	G1	NA	NA	NA	NA	NA
AS3NGn1	AS3n	AS	foothill	uninvaded	not exposed	NG1	2	125	1.256	0.507	8.8
AS3NGn2	AS3n	AS	foothill	uninvaded	not exposed	NG1	2	129	NA	NA	NA
NA	AS3n	AS	foothill	uninvaded	not exposed	NG1	NA	NA	NA	NA	NA
AS4G2	AS4	AS	foothill	uninvaded	crayfish exposed	G2	3	97	1.172	0.426	4.6
AS4G1	AS4	AS	foothill	uninvaded	crayfish exposed	G2	3	86	NA	NA	NA
AS4G3	AS4	AS	foothill	uninvaded	crayfish exposed	G2	3	112	NA	NA	NA
AS4Gn1	AS4n	AS	foothill	uninvaded	crayfish exposed	G1	3	108	1.321	0.546	6.8
AS4Gn2	AS4n	AS	foothill	uninvaded	crayfish exposed	G1	3	119	1.44	0.587	8
AS4Gn3	AS4n	AS	foothill	uninvaded	crayfish exposed	G1	3	132	NA	NA	NA
NA	AS4	AS	foothill	uninvaded	not exposed	NG2	NA	NA	NA	NA	NA
NA	AS4	AS	foothill	uninvaded	not exposed	NG2	NA	NA	NA	NA	NA
NA	AS4	AS	foothill	uninvaded	not exposed	NG2	NA	NA	NA	NA	NA
AS4NGn1	AS4n	AS	foothill	uninvaded	not exposed	NG1	2	111	NA	NA	NA
AS4NGn2	AS4n	AS	foothill	uninvaded	not exposed	NG1	2	NA	NA	NA	NA
NA	AS4n	AS	foothill	uninvaded	not exposed	NG1	NA	NA	NA	NA	NA
AS5G1	AS5	AS	foothill	uninvaded	crayfish exposed	G3	3	128	1.407	0.602	10
AS5G2	AS5	AS	foothill	uninvaded	crayfish exposed	G3	3	130	1.431	0.562	7.7
AS5G3	AS5	AS	foothill	uninvaded	crayfish exposed	G3	3	135	NA	NA	NA
AS5Gn1	AS5n	AS	foothill	uninvaded	crayfish exposed	G3	1	102	1.408	0.609	12.4
NA	AS5n	AS	foothill	uninvaded	crayfish exposed	G3	NA	NA	NA	NA	NA
NA	AS5n	AS	foothill	uninvaded	crayfish exposed	G3	NA	NA	NA	NA	NA
AS5NG1	AS5	AS	foothill	uninvaded	not exposed	NG3	2	128	1.346	0.452	NA
AS5NG2	AS5	AS	foothill	uninvaded	not exposed	NG3	2	133	NA	NA	NA
NA	AS5	AS	foothill	uninvaded	not exposed	NG3	NA	NA	NA	NA	NA
AS5NGn1	AS5n	AS	foothill	uninvaded	not exposed	NG3	2	114	1.542	0.643	10.9
AS5NGn2	AS5n	AS	foothill	uninvaded	not exposed	NG3	2	119	NA	NA	NA
NA	AS5n	AS	foothill	uninvaded	not exposed	NG3	NA	NA	NA	NA	NA
AS6G1	AS6	AS	foothill	uninvaded	crayfish exposed	G3	1	103	1.216	0.496	10.7
NA	AS6	AS	foothill	uninvaded	crayfish exposed	G3	NA	NA	NA	NA	NA
NA	AS6	AS	foothill	uninvaded	crayfish exposed	G3	NA	NA	NA	NA	NA
AS6Gn1	AS6n	AS	foothill	uninvaded	crayfish exposed	G3	1	83	1.238	0.552	10.1
NA	AS6n	AS	foothill	uninvaded	crayfish exposed	G3	NA	NA	NA	NA	NA
NA	AS6n	AS	foothill	uninvaded	crayfish exposed	G3	NA	NA	NA	NA	NA
AS6NG2	AS6	AS	foothill	uninvaded	not exposed	NG3	3	128	1.341	0.638	12.7
AS6NG1	AS6	AS	foothill	uninvaded	not exposed	NG3	3	93	NA	NA	NA
AS6NG3	AS6	AS	foothill	uninvaded	not exposed	NG3	3	131	NA	NA	NA
NA	AS6n	AS	foothill	uninvaded	not exposed	NG3	NA	NA	NA	NA	NA
NA	AS6n	AS	foothill	uninvaded	not exposed	NG3	NA	NA	NA	NA	NA
NA	AS6n	AS	foothill	uninvaded	not exposed	NG3	NA	NA	NA	NA	NA
A41G1	A41	A4	lowland	invaded	crayfish exposed	G1	3	86	1.224	0.549	10.7
A41G3	A41	A4	lowland	invaded	crayfish exposed	G1	3	104	1.152	0.502	8.2
A41G2	A41	A4	lowland	invaded	crayfish exposed	G1	3	91	NA	NA	NA
A41NG1	A41	A4	lowland	invaded	not exposed	NG1	2	120	1.211	0.559	10.8
A41NG2	A41	A4	lowland	invaded	not exposed	NG1	2	130	NA	NA	NA
NA	A41	A4	lowland	invaded	not exposed	NG1	NA	NA	NA	NA	NA
A42G1	A42	A4	lowland	invaded	crayfish exposed	G1	1	77	1.308	0.571	9.8
NA	A42	A4	lowland	invaded	crayfish exposed	G1	NA	NA	NA	NA	NA
NA	A42	A4	lowland	invaded	crayfish exposed	G1	NA	NA	NA	NA	NA
A42Gn2	A42n	A4	lowland	invaded	crayfish exposed	G3	3	110	1.423	0.622	9.4
A42Gn3	A42n	A4	lowland	invaded	crayfish exposed	G3	3	115	1.384	0.639	13
A42Gn1	A42n	A4	lowland	invaded	crayfish exposed	G3	3	76	NA	NA	NA
A42NG2	A42	A4	lowland	invaded	not exposed	NG1	2	98	NA	NA	NA
A42NG1	A42	A4	lowland	invaded	not exposed	NG1	2	125	NA	NA	NA
NA	A42	A4	lowland	invaded	not exposed	NG1	NA	NA	NA	NA	NA
NA	A42n	A4	lowland	invaded	not exposed	NG3	NA	NA	NA	NA	NA
NA	A42n	A4	lowland	invaded	not exposed	NG3	NA	NA	NA	NA	NA
NA	A42n	A4	lowland	invaded	not exposed	NG3	NA	NA	NA	NA	NA
NA	A43	A4	lowland	invaded	crayfish exposed	G2	NA	NA	NA	NA	NA
NA	A43	A4	lowland	invaded	crayfish exposed	G2	NA	NA	NA	NA	NA
NA	A43	A4	lowland	invaded	crayfish exposed	G2	NA	NA	NA	NA	NA
A43Gn1	A43n	A4	lowland	invaded	crayfish exposed	G1	1	90	NA	NA	NA
NA	A43n	A4	lowland	invaded	crayfish exposed	G1	NA	NA	NA	NA	NA
NA	A43n	A4	lowland	invaded	crayfish exposed	G1	NA	NA	NA	NA	NA
A43NG1	A43	A4	lowland	invaded	not exposed	NG2	2	87	1.195	0.459	4.7
A43NG2	A43	A4	lowland	invaded	not exposed	NG2	2	104	1.527	0.597	8.1
NA	A43	A4	lowland	invaded	not exposed	NG2	NA	NA	NA	NA	NA
A43NGn1	A43n	A4	lowland	invaded	not exposed	NG1	3	108	1.283	0.585	13.4
A43NGn2	A43n	A4	lowland	invaded	not exposed	NG1	3	108	1.343	0.655	6.9
A43NGn3	A43n	A4	lowland	invaded	not exposed	NG1	3	NA	NA	NA	NA
NA	A44	A4	lowland	invaded	crayfish exposed	G2	NA	NA	NA	NA	NA
NA	A44	A4	lowland	invaded	crayfish exposed	G2	NA	NA	NA	NA	NA
NA	A44	A4	lowland	invaded	crayfish exposed	G2	NA	NA	NA	NA	NA
A44Gn1	A44n	A4	lowland	invaded	crayfish exposed	G1	2	75	1.38	0.533	10.5
A44Gn2	A44n	A4	lowland	invaded	crayfish exposed	G1	2	92	1.051	0.44	4.7
NA	A44n	A4	lowland	invaded	crayfish exposed	G1	NA	NA	NA	NA	NA
A44NG1	A44	A4	lowland	invaded	not exposed	NG2	1	86	1.169	0.455	6.3
NA	A44	A4	lowland	invaded	not exposed	NG2	NA	NA	NA	NA	NA
NA	A44	A4	lowland	invaded	not exposed	NG2	NA	NA	NA	NA	NA
A44NGn1	A44n	A4	lowland	invaded	not exposed	NG1	2	114	1.449	0.666	10
A44NGn2	A44n	A4	lowland	invaded	not exposed	NG1	2	117	1.38	0.598	10
NA	A44n	A4	lowland	invaded	not exposed	NG1	NA	NA	NA	NA	NA
A45G3	A45	A4	lowland	invaded	crayfish exposed	G3	3	98	1.232	0.5	6
A45G1	A45	A4	lowland	invaded	crayfish exposed	G3	3	86	NA	NA	NA
A45G2	A45	A4	lowland	invaded	crayfish exposed	G3	3	90	NA	NA	NA
NA	A45n	A4	lowland	invaded	crayfish exposed	G3	NA	NA	NA	NA	NA
NA	A45n	A4	lowland	invaded	crayfish exposed	G3	NA	NA	NA	NA	NA
NA	A45n	A4	lowland	invaded	crayfish exposed	G3	NA	NA	NA	NA	NA
A45NG2	A45	A4	lowland	invaded	not exposed	NG3	2	123	1.415	0.653	14.5
A45NG1	A45	A4	lowland	invaded	not exposed	NG3	2	101	NA	NA	NA
NA	A45	A4	lowland	invaded	not exposed	NG3	NA	NA	NA	NA	NA
A45NGn1	A45n	A4	lowland	invaded	not exposed	NG3	1	122	1.316	0.624	12.1
NA	A45n	A4	lowland	invaded	not exposed	NG3	NA	NA	NA	NA	NA
NA	A45n	A4	lowland	invaded	not exposed	NG3	NA	NA	NA	NA	NA
A46G1	A46	A4	lowland	invaded	crayfish exposed	G3	2	83	1.308	0.529	9.7
A46G2	A46	A4	lowland	invaded	crayfish exposed	G3	2	88	1.219	0.536	7.2
NA	A46	A4	lowland	invaded	crayfish exposed	G3	NA	NA	NA	NA	NA
A46NG1	A46	A4	lowland	invaded	not exposed	NG3	1	84	1.199	0.573	6.7
NA	A46	A4	lowland	invaded	not exposed	NG3	NA	NA	NA	NA	NA
NA	A46	A4	lowland	invaded	not exposed	NG3	NA	NA	NA	NA	NA
GA2Gn2	GA2n	GA	foothill	invaded	crayfish exposed	G1	2	109	1.546	0.644	10.2
GA2Gn1	GA2n	GA	foothill	invaded	crayfish exposed	G1	2	80	NA	NA	NA
NA	GA2n	GA	foothill	invaded	crayfish exposed	G1	NA	NA	NA	NA	NA
GA2NGn1	GA2n	GA	foothill	invaded	not exposed	NG1	1	124	NA	NA	NA
NA	GA2n	GA	foothill	invaded	not exposed	NG1	NA	NA	NA	NA	NA
NA	GA2n	GA	foothill	invaded	not exposed	NG1	NA	NA	NA	NA	NA
GA3G1	GA3	GA	foothill	invaded	crayfish exposed	G2	3	125	1.222	0.556	6.7
GA3G3	GA3	GA	foothill	invaded	crayfish exposed	G2	3	131	1.541	0.658	14.1
GA3G2	GA3	GA	foothill	invaded	crayfish exposed	G2	3	127	NA	NA	NA
NA	GA3	GA	foothill	invaded	not exposed	G2	NA	NA	NA	NA	NA
NA	GA3	GA	foothill	invaded	not exposed	G2	NA	NA	NA	NA	NA
NA	GA3	GA	foothill	invaded	not exposed	G2	NA	NA	NA	NA	NA
GA4G1	GA4	GA	foothill	invaded	crayfish exposed	G2	2	96	1.229	0.511	8.7
GA4G2	GA4	GA	foothill	invaded	crayfish exposed	G2	2	130	NA	NA	NA
NA	GA4	GA	foothill	invaded	crayfish exposed	G2	NA	NA	NA	NA	NA
NA	GA4n	GA	foothill	invaded	crayfish exposed	G1	NA	NA	NA	NA	NA
NA	GA4n	GA	foothill	invaded	crayfish exposed	G1	NA	NA	NA	NA	NA
NA	GA4n	GA	foothill	invaded	crayfish exposed	G1	NA	NA	NA	NA	NA
GA4NG1	GA4	GA	foothill	invaded	not exposed	NG2	2	81	1.331	0.48	6.1
GA4NG2	GA4	GA	foothill	invaded	not exposed	NG2	2	96	NA	NA	NA
NA	GA4	GA	foothill	invaded	not exposed	NG2	NA	NA	NA	NA	NA
GA4NGn1	GA4n	GA	foothill	invaded	not exposed	NG1	1	114	NA	NA	NA
NA	GA4n	GA	foothill	invaded	not exposed	NG1	NA	NA	NA	NA	NA
NA	GA4n	GA	foothill	invaded	not exposed	NG1	NA	NA	NA	NA	NA
GA5G2	GA5	GA	foothill	invaded	crayfish exposed	G3	2	131	1.804	0.873	18.5
GA5G1	GA5	GA	foothill	invaded	crayfish exposed	G3	2	92	NA	NA	NA
NA	GA5	GA	foothill	invaded	crayfish exposed	G3	NA	NA	NA	NA	NA
GA5NG1	GA5	GA	foothill	invaded	not exposed	NG3	1	82	NA	NA	NA
NA	GA5	GA	foothill	invaded	not exposed	NG3	NA	NA	NA	NA	NA
NA	GA5	GA	foothill	invaded	not exposed	NG3	NA	NA	NA	NA	NA
GA6G1	GA6	GA	foothill	invaded	crayfish exposed	G3	3	85	1.275	0.559	6.7
GA6G2	GA6	GA	foothill	invaded	crayfish exposed	G3	3	87	1.258	0.513	10.7
GA6G3	GA6	GA	foothill	invaded	crayfish exposed	G3	3	90	1.299	0.541	8.1
GA6NG1	GA6	GA	foothill	invaded	not exposed	NG3	1	84	NA	NA	NA
NA	GA6	GA	foothill	invaded	not exposed	NG3	NA	NA	NA	NA	NA
NA	GA6	GA	foothill	invaded	not exposed	NG3	NA	NA	NA	NA	NA
NA	MT2	MT	foothill	uninvaded	crayfish exposed	G1	NA	NA	NA	NA	NA
NA	MT2	MT	foothill	uninvaded	crayfish exposed	G1	NA	NA	NA	NA	NA
NA	MT2	MT	foothill	uninvaded	crayfish exposed	G1	NA	NA	NA	NA	NA
NA	MT2	MT	foothill	uninvaded	not exposed	NG1	NA	NA	NA	NA	NA
NA	MT2	MT	foothill	uninvaded	not exposed	NG1	NA	NA	NA	NA	NA
NA	MT2	MT	foothill	uninvaded	not exposed	NG1	NA	NA	NA	NA	NA
MT3G1	MT3	MT	foothill	uninvaded	crayfish exposed	G2	3	97	1.053	0.443	7.3
MT3G2	MT3	MT	foothill	uninvaded	crayfish exposed	G2	3	124	1.332	0.682	14.5
MT3G3	MT3	MT	foothill	uninvaded	crayfish exposed	G2	3	128	1.635	0.755	21
MT3NG2	MT3	MT	foothill	uninvaded	not exposed	NG2	2	126	1.38	0.601	8.5
MT3NG1	MT3	MT	foothill	uninvaded	not exposed	NG2	2	93	NA	NA	NA
NA	MT3	MT	foothill	uninvaded	not exposed	NG2	NA	NA	NA	NA	NA
MT4G1	MT4	MT	foothill	uninvaded	crayfish exposed	G2	3	108	1.055	0.407	3.2
MT4G2	MT4	MT	foothill	uninvaded	crayfish exposed	G2	3	133	NA	NA	13
MT4G3	MT4	MT	foothill	uninvaded	crayfish exposed	G2	3	145	1.379	0.567	9.8
NA	MT4	MT	foothill	uninvaded	not exposed	NG2	NA	NA	NA	NA	NA
NA	MT4	MT	foothill	uninvaded	not exposed	NG2	NA	NA	NA	NA	NA
NA	MT4	MT	foothill	uninvaded	not exposed	NG2	NA	NA	NA	NA	NA
NA	CU1n	CU	foothill	uninvaded	crayfish exposed	G1	NA	NA	NA	NA	NA
NA	CU1n	CU	foothill	uninvaded	crayfish exposed	G1	NA	NA	NA	NA	NA
NA	CU1n	CU	foothill	uninvaded	crayfish exposed	G1	NA	NA	NA	NA	NA
CU1NGn1	CU1n	CU	foothill	uninvaded	not exposed	NG1	2	116	1.318	0.551	10.5
CU1NGn2	CU1n	CU	foothill	uninvaded	not exposed	NG1	2	121	1.245	0.537	7.5
NA	CU1n	CU	foothill	uninvaded	not exposed	NG1	NA	NA	NA	NA	NA
CU3G1	CU3	CU	foothill	uninvaded	crayfish exposed	G2	2	83	1.378	0.592	11.4
CU3G2	CU3	CU	foothill	uninvaded	crayfish exposed	G2	2	89	1.347	0.607	13.2
NA	CU3	CU	foothill	uninvaded	crayfish exposed	G2	NA	NA	NA	NA	NA
CU3NG2	CU3	CU	foothill	uninvaded	not exposed	NG2	2	141	1.234	0.473	9
CU3NG1	CU3	CU	foothill	uninvaded	not exposed	NG2	2	101	NA	NA	NA
NA	CU3	CU	foothill	uninvaded	not exposed	NG2	NA	NA	NA	NA	NA
CU4G1	CU4	CU	foothill	uninvaded	crayfish exposed	G2	2	90	NA	NA	8.5
CU4G2	CU4	CU	foothill	uninvaded	crayfish exposed	G2	2	106	1.255	0.508	8.6
NA	CU4	CU	foothill	uninvaded	crayfish exposed	G2	NA	NA	NA	NA	NA
CU4Gn1	CU4n	CU	foothill	uninvaded	crayfish exposed	G1	2	81	1.187	0.479	9.1
CU4Gn2	CU4n	CU	foothill	uninvaded	crayfish exposed	G1	2	83	1.187	0.469	7.8
NA	CU4n	CU	foothill	uninvaded	crayfish exposed	G1	NA	NA	NA	NA	NA
NA	CU4	CU	foothill	uninvaded	not exposed	NG2	NA	NA	NA	NA	NA
NA	CU4	CU	foothill	uninvaded	not exposed	NG2	NA	NA	NA	NA	NA
NA	CU4	CU	foothill	uninvaded	not exposed	NG2	NA	NA	NA	NA	NA
CU4NGn1	CU4n	CU	foothill	uninvaded	not exposed	NG1	3	116	NA	NA	NA
CU4NGn2	CU4n	CU	foothill	uninvaded	not exposed	NG1	3	130	NA	NA	NA
CU4NGn3	CU4n	CU	foothill	uninvaded	not exposed	NG1	3	NA	NA	NA	NA
PA4G1	PA4	PA	lowland	invaded	crayfish exposed	G2	3	89	NA	NA	9.2
PA4G3	PA4	PA	lowland	invaded	crayfish exposed	G2	3	132	1.513	0.769	12.9
PA4G2	PA4	PA	lowland	invaded	crayfish exposed	G2	3	96	NA	NA	NA
NA	PA4	PA	lowland	invaded	not exposed	NG2	NA	NA	NA	NA	NA
NA	PA4	PA	lowland	invaded	not exposed	NG2	NA	NA	NA	NA	NA
NA	PA4	PA	lowland	invaded	not exposed	NG2	NA	NA	NA	NA	NA
PA5G1	PA5	PA	lowland	invaded	crayfish exposed	G3	1	92	1.214	0.532	12.8
NA	PA5	PA	lowland	invaded	crayfish exposed	G3	NA	NA	NA	NA	NA
NA	PA5	PA	lowland	invaded	crayfish exposed	G3	NA	NA	NA	NA	NA
PA5NG1	PA5	PA	lowland	invaded	not exposed	NG3	1	127	NA	NA	NA
NA	PA5	PA	lowland	invaded	not exposed	NG3	NA	NA	NA	NA	NA
NA	PA5	PA	lowland	invaded	not exposed	NG3	NA	NA	NA	NA	NA
PA6G1	PA6	PA	lowland	invaded	crayfish exposed	G3	3	82	1.251	0.497	10.6
PA6G2	PA6	PA	lowland	invaded	crayfish exposed	G3	3	83	1.332	0.539	8
PA6G3	PA6	PA	lowland	invaded	crayfish exposed	G3	3	94	1.228	0.526	9.5
PA6NG1	PA6	PA	lowland	invaded	not exposed	NG3	1	127	1.542	0.679	10
NA	PA6	PA	lowland	invaded	not exposed	NG3	NA	NA	NA	NA	NA
NA	PA6	PA	lowland	invaded	not exposed	NG3	NA	NA	NA	NA	NA
AL2G1	AL2	AL	foothill	invaded	crayfish exposed	G1	1	83	1.381	0.686	14.8
NA	AL2	AL	foothill	invaded	crayfish exposed	G1	NA	NA	NA	NA	NA
NA	AL2	AL	foothill	invaded	crayfish exposed	G1	NA	NA	NA	NA	NA
AL2NG1	AL2	AL	foothill	invaded	not exposed	NG1	1	88	1.293	0.596	12.6
NA	AL2	AL	foothill	invaded	not exposed	NG1	NA	NA	NA	NA	NA
NA	AL2	AL	foothill	invaded	not exposed	NG1	NA	NA	NA	NA	NA
NA	AL3	AL	foothill	invaded	crayfish exposed	G2	NA	NA	NA	NA	NA
NA	AL3	AL	foothill	invaded	crayfish exposed	G2	NA	NA	NA	NA	NA
NA	AL3	AL	foothill	invaded	crayfish exposed	G2	NA	NA	NA	NA	NA
AL3NG1	AL3	AL	foothill	invaded	not exposed	NG2	2	79	1.197	0.519	5.4
AL3NG2	AL3	AL	foothill	invaded	not exposed	NG2	2	122	NA	NA	NA
NA	AL3	AL	foothill	invaded	not exposed	NG2	NA	NA	NA	NA	NA
AL4G1	AL4	AL	foothill	invaded	crayfish exposed	G2	1	94	NA	NA	NA
NA	AL4	AL	foothill	invaded	crayfish exposed	G2	NA	NA	NA	NA	NA
NA	AL4	AL	foothill	invaded	crayfish exposed	G2	NA	NA	NA	NA	NA
NA	AL4	AL	foothill	invaded	not exposed	NG2	NA	NA	NA	NA	NA
NA	AL4	AL	foothill	invaded	not exposed	NG2	NA	NA	NA	NA	NA
NA	AL4	AL	foothill	invaded	not exposed	NG2	NA	NA	NA	NA	NA
T32G2	T32	T3	lowland	invaded	crayfish exposed	G1	2	101	1.121	0.421	7.1
T32G1	T32	T3	lowland	invaded	crayfish exposed	G1	2	87	NA	NA	NA
NA	T32	T3	lowland	invaded	crayfish exposed	G1	NA	NA	NA	NA	NA
T32NG1	T32	T3	lowland	invaded	not exposed	NG1	1	90	NA	NA	9.8
NA	T32	T3	lowland	invaded	not exposed	NG1	NA	NA	NA	NA	NA
NA	T32	T3	lowland	invaded	not exposed	NG1	NA	NA	NA	NA	NA
NA	T33	T3	lowland	invaded	crayfish exposed	G2	NA	NA	NA	NA	NA
NA	T33	T3	lowland	invaded	crayfish exposed	G2	NA	NA	NA	NA	NA
NA	T33	T3	lowland	invaded	crayfish exposed	G2	NA	NA	NA	NA	NA
T33NG2	T33	T3	lowland	invaded	not exposed	NG2	2	133	1.341	0.551	10
T33NG1	T33	T3	lowland	invaded	not exposed	NG2	2	83	NA	NA	NA
NA	T33	T3	lowland	invaded	not exposed	NG2	NA	NA	NA	NA	NA
NA	T34	T3	lowland	invaded	crayfish exposed	G2	NA	NA	NA	NA	NA
NA	T34	T3	lowland	invaded	crayfish exposed	G2	NA	NA	NA	NA	NA
NA	T34	T3	lowland	invaded	crayfish exposed	G2	NA	NA	NA	NA	NA
T34NG1	T34	T3	lowland	invaded	not exposed	NG2	2	102	1.112	0.419	6.3
T34NG2	T34	T3	lowland	invaded	not exposed	NG2	2	127	1.34	0.589	7
NA	T34	T3	lowland	invaded	not exposed	NG2	NA	NA	NA	NA	NA
T35G2	T35	T3	lowland	invaded	crayfish exposed	G3	3	92	1.119	0.47	7.5
T35G3	T35	T3	lowland	invaded	crayfish exposed	G3	3	125	1.576	0.792	13.3
T35G1	T35	T3	lowland	invaded	crayfish exposed	G3	3	86	NA	NA	NA
T35NG2	T35	T3	lowland	invaded	not exposed	NG3	3	119	1.156	0.534	9.3
T35NG3	T35	T3	lowland	invaded	not exposed	NG3	3	132	1.283	0.596	11.5
T35NG1	T35	T3	lowland	invaded	not exposed	NG3	3	89	NA	NA	NA
MZ1G1	MZst1	MZ	foothill	invaded	crayfish exposed	G1	2	81	1.351	0.601	10.7
MZ1G2	MZst1	MZ	foothill	invaded	crayfish exposed	G1	2	122	1.532	0.738	15.2
NA	MZst1	MZ	foothill	invaded	crayfish exposed	G1	NA	NA	NA	NA	NA
MZ1Gn1	MZ1n	MZ	foothill	invaded	crayfish exposed	G1	3	112	1.242	0.524	9.1
MZ1Gn3	MZ1n	MZ	foothill	invaded	crayfish exposed	G1	3	125	1.454	0.614	10.8
MZ1Gn2	MZ1n	MZ	foothill	invaded	crayfish exposed	G1	3	114	NA	NA	NA
MZ1NG1	MZst1	MZ	foothill	invaded	not exposed	NG1	2	94	1.077	0.388	6
MZ1NG2	MZst1	MZ	foothill	invaded	not exposed	NG1	2	121	1.35	0.579	10.2
NA	MZst1	MZ	foothill	invaded	not exposed	NG1	NA	NA	NA	NA	NA
MZ1NGn1	MZ1n	MZ	foothill	invaded	not exposed	NG1	2	112	NA	NA	NA
MZ1NGn2	MZ1n	MZ	foothill	invaded	not exposed	NG1	2	NA	NA	NA	NA
NA	MZ1n	MZ	foothill	invaded	not exposed	NG1	NA	NA	NA	NA	NA
NA	MZ2n	MZ	foothill	invaded	crayfish exposed	G1	NA	NA	NA	NA	NA
MZ2Gn1	MZ2n	MZ	foothill	invaded	crayfish exposed	G1	2	112	1.547	0.734	11.3
MZ2Gn2	MZ2n	MZ	foothill	invaded	crayfish exposed	G1	2	114	NA	NA	NA
MZ2NGn1	MZ2n	MZ	foothill	invaded	not exposed	NG1	3	119	NA	NA	NA
MZ2NGn2	MZ2n	MZ	foothill	invaded	not exposed	NG1	3	128	NA	NA	NA
MZ2NGn3	MZ2n	MZ	foothill	invaded	not exposed	NG1	3	NA	NA	NA	NA
NA	MZ3n	MZ	foothill	invaded	crayfish exposed	G2	NA	NA	NA	NA	NA
NA	MZ3n	MZ	foothill	invaded	crayfish exposed	G2	NA	NA	NA	NA	NA
MZ3Gn1	MZ3n	MZ	foothill	invaded	crayfish exposed	G2	1	87	NA	NA	NA
NA	MZ3n	MZ	foothill	invaded	not exposed	NG2	NA	NA	NA	NA	NA
MZ3NGn1	MZ3n	MZ	foothill	invaded	not exposed	NG2	2	111	1.398	0.545	9.7
MZ3NGn2	MZ3n	MZ	foothill	invaded	not exposed	NG2	2	114	1.471	0.576	9.7
MZ4G3	MZsos2	MZ	foothill	invaded	crayfish exposed	G2	3	102	1.204	0.468	7.9
MZ4G1	MZsos2	MZ	foothill	invaded	crayfish exposed	G2	3	90	NA	NA	NA
MZ4G2	MZsos2	MZ	foothill	invaded	crayfish exposed	G2	3	96	NA	NA	NA
MZ4NG1	MZsos2	MZ	foothill	invaded	not exposed	NG2	2	81	1.192	0.536	8
MZ4NG2	MZsos2	MZ	foothill	invaded	not exposed	NG2	2	129	NA	NA	NA
NA	MZsos2	MZ	foothill	invaded	not exposed	NG2	NA	NA	NA	NA	NA
NA	MZ4n	MZ	foothill	invaded	not exposed	NG1	NA	NA	NA	NA	NA
NA	MZ4n	MZ	foothill	invaded	not exposed	NG1	NA	NA	NA	NA	NA
MZ4NGn1	MZ4n	MZ	foothill	invaded	not exposed	NG1	1	84	1.211	0.52	9.1
MZ5G1	MZsos5	MZ	foothill	invaded	crayfish exposed	G3	3	85	1.184	0.532	7.8
MZ5G2	MZsos5	MZ	foothill	invaded	crayfish exposed	G3	3	85	1.231	0.46	6
MZ5G3	MZsos5	MZ	foothill	invaded	crayfish exposed	G3	3	129	1.777	0.863	23.6
NA	MZ5n	MZ	foothill	invaded	crayfish exposed	G3	NA	NA	NA	NA	NA
MZ5Gn1	MZ5n	MZ	foothill	invaded	crayfish exposed	G3	2	112	1.459	0.665	10.2
MZ5Gn2	MZ5n	MZ	foothill	invaded	crayfish exposed	G3	2	113	1.441	0.638	13.2
MZ5NG1	MZsos5	MZ	foothill	invaded	not exposed	NG3	2	82	1.275	0.538	4.8
NA	MZsos5	MZ	foothill	invaded	not exposed	NG3	NA	NA	NA	NA	NA
MZ5NG2	MZsos5	MZ	foothill	invaded	not exposed	NG3	2	102	1.249	0.538	9
MZ5NGn3	MZ5n	MZ	foothill	invaded	not exposed	NG3	3	112	1.579	0.692	11.8
MZ5NGn1	MZ5n	MZ	foothill	invaded	not exposed	NG3	3	73	NA	NA	NA
MZ5NGn2	MZ5n	MZ	foothill	invaded	not exposed	NG3	3	91	NA	NA	NA
MZ6G1	MZsos6	MZ	foothill	invaded	crayfish exposed	G3	3	82	1.268	0.575	12.2
MZ6G3	MZsos6	MZ	foothill	invaded	crayfish exposed	G3	3	103	1.318	0.544	10.6
MZ6G2	MZsos6	MZ	foothill	invaded	crayfish exposed	G3	3	86	NA	NA	NA
MZ6NG2	MZsos6	MZ	foothill	invaded	not exposed	NG3	3	103	1.213	0.536	11.2
MZ6NG3	MZsos6	MZ	foothill	invaded	not exposed	NG3	3	108	NA	0.459	7.9
MZ6NG1	MZsos6	MZ	foothill	invaded	not exposed	NG3	3	87	NA	NA	NA
MZ6NGn2	MZ6n	MZ	foothill	invaded	not exposed	NG2	2	112	1.355	0.607	8
MZ6NGn1	MZ6n	MZ	foothill	invaded	not exposed	NG2	2	88	NA	NA	NA
NA	MZ6n	MZ	foothill	invaded	not exposed	NG2	NA	NA	NA	NA	NA
NA	MZ6n	MZ	foothill	invaded	crayfish exposed	G2	NA	NA	NA	NA	NA
NA	MZ6n	MZ	foothill	invaded	crayfish exposed	G2	NA	NA	NA	NA	NA
NA	MZ6n	MZ	foothill	invaded	crayfish exposed	G2	NA	NA	NA	NA	NA
NA	MZ4n	MZ	foothill	invaded	crayfish exposed	G1	NA	NA	NA	NA	NA
NA	MZ4n	MZ	foothill	invaded	crayfish exposed	G1	NA	NA	NA	NA	NA
NA	MZ4n	MZ	foothill	invaded	crayfish exposed	G1	NA	NA	NA	NA	NA
